# Supplementary material for: Identification of Epithelial–Mesenchymal Transition-Related lncRNA With Prognosis and Molecular Subtypes in Clear Cell Renal Cell Carcinoma
Source: Front Oncol. 2020 Nov 25;10:591254. doi: 10.3389/fonc.2020.591254 (PMC7724112; doi:10.3389/fonc.2020.591254)
Supplement: Supplementary file 7 [file Table_2.xls]

## Sheet: corResult
2019 EMT-related lncRNAs information
EMT genes	lncRNA	cor	pvalue
ACTA2	LINC01128	0.311316	5.72374e-13
BDNF	LINC01128	0.334447	7.59469e-15
BGN	LINC01128	0.387139	9.40354e-20
CALD1	LINC01128	0.547966	1.84056e-41
CDH2	LINC01128	0.366243	1.06862e-17
COL12A1	LINC01128	0.36621	1.07632e-17
COL4A1	LINC01128	0.537	1.38298e-39
COL4A2	LINC01128	0.516532	2.9071e-36
COL5A3	LINC01128	0.363896	1.78025e-17
COPA	LINC01128	0.431147	1.36194e-24
DST	LINC01128	0.325067	4.58329e-14
ECM2	LINC01128	0.451409	4.51809e-27
FBLN2	LINC01128	0.403017	2.04023e-21
FBLN5	LINC01128	0.314905	2.99821e-13
FBN1	LINC01128	0.321684	8.63247e-14
FERMT2	LINC01128	0.603304	4.48503e-52
FLNA	LINC01128	0.464387	9.49124e-29
GEM	LINC01128	0.367634	7.88101e-18
GJA1	LINC01128	0.561619	6.76755e-44
ITGA2	LINC01128	0.401885	2.69966e-21
ITGA5	LINC01128	0.379438	5.59991e-19
ITGB1	LINC01128	0.595971	1.50568e-50
ITGB5	LINC01128	0.429842	1.9418e-24
LAMA2	LINC01128	0.341979	1.7142e-15
LAMC1	LINC01128	0.576066	1.34373e-46
LRP1	LINC01128	0.31074	6.34343e-13
MAGEE1	LINC01128	0.365729	1.19547e-17
MATN2	LINC01128	0.324117	5.47968e-14
MCM7	LINC01128	0.348061	5.00136e-16
MGP	LINC01128	0.371545	3.32069e-18
MYLK	LINC01128	0.469383	2.05173e-29
NID2	LINC01128	0.361321	3.10166e-17
NOTCH2	LINC01128	0.518975	1.19849e-36
PDGFRB	LINC01128	0.582448	7.78627e-48
PMEPA1	LINC01128	0.405682	1.05105e-21
PMP22	LINC01128	0.348274	4.78708e-16
RHOB	LINC01128	0.378464	6.9932e-19
SGCB	LINC01128	0.410052	3.49538e-22
SLIT3	LINC01128	0.562253	5.18356e-44
SNAI2	LINC01128	0.313871	3.61531e-13
SPARC	LINC01128	0.497482	2.28845e-33
TGFBR3	LINC01128	0.630652	3.93628e-58
THBS1	LINC01128	0.444676	3.14306e-26
THY1	LINC01128	0.393889	1.89254e-20
TIMP3	LINC01128	0.571784	8.77551e-46
TNFAIP3	LINC01128	0.317954	1.7195e-13
TPM1	LINC01128	0.430065	1.82772e-24
TPM4	LINC01128	0.373604	2.09697e-18
VEGFA	LINC01128	0.459753	3.84267e-28
VEGFC	LINC01128	0.310385	6.75893e-13
VEGFA	LINC00115	0.456001	1.17377e-27
VEGFA	LINC02593	0.335232	6.51564e-15
VEGFA	AL645608.7	0.46218	1.85219e-28
CD44	AL390719.2	0.41825	4.24006e-23
LAMC2	AL390719.2	0.551277	4.84054e-42
PDLIM4	AL390719.2	0.479857	7.60965e-31
SAT1	AL390719.2	0.34404	1.13262e-15
VEGFA	LINC01786	0.378197	7.4319e-19
VEGFA	AL139287.1	0.643347	3.73141e-61
COL16A1	AL391244.1	0.301848	3.02131e-12
COLGALT1	AL391244.1	0.366013	1.1235e-17
FLNA	AL391244.1	0.405243	1.17272e-21
MATN2	AL391244.1	0.325851	3.95349e-14
MCM7	AL391244.1	0.34445	1.04246e-15
MMP14	AL391244.1	0.322636	7.22946e-14
MMP2	AL391244.1	0.346629	6.69996e-16
P3H1	AL391244.1	0.341402	1.92389e-15
PPIB	AL391244.1	0.326625	3.4146e-14
TNFRSF12A	AL391244.1	0.31591	2.49792e-13
VEGFC	AL391244.1	0.307263	1.17537e-12
VEGFA	AL391244.3	0.38874	6.45102e-20
COL5A3	LINC01770	0.304309	1.97176e-12
EFEMP2	LINC01770	0.357018	7.75622e-17
PMEPA1	LINC01770	0.329473	1.98524e-14
VEGFA	LINC01770	0.342461	1.55629e-15
FERMT2	AL691432.2	0.321219	9.41286e-14
JUN	AL691432.2	0.333319	9.45879e-15
LAMA1	AL691432.2	0.363956	1.75703e-17
MAGEE1	AL691432.2	0.40182	2.74321e-21
MCM7	AL691432.2	0.353306	1.69135e-16
RHOB	AL691432.2	0.365706	1.2014e-17
TGFBR3	AL691432.2	0.325525	4.20396e-14
TIMP3	AL691432.2	0.347108	6.07626e-16
VEGFA	AL691432.2	0.409268	4.26308e-22
BGN	AL391845.2	0.470842	1.30525e-29
CALD1	AL391845.2	0.362922	2.1973e-17
COL4A1	AL391845.2	0.576727	1.00336e-46
COL4A2	AL391845.2	0.570616	1.45694e-45
COL5A3	AL391845.2	0.484867	1.51155e-31
ECM2	AL391845.2	0.346828	6.4334e-16
FBLN2	AL391845.2	0.324368	5.22729e-14
FERMT2	AL391845.2	0.427808	3.36436e-24
FLNA	AL391845.2	0.328028	2.61587e-14
GJA1	AL391845.2	0.51657	2.86716e-36
ITGA5	AL391845.2	0.416944	5.95618e-23
ITGB1	AL391845.2	0.432396	9.68648e-25
LAMC1	AL391845.2	0.478036	1.36054e-30
MGP	AL391845.2	0.367152	8.75809e-18
MMP2	AL391845.2	0.306586	1.32394e-12
MSX1	AL391845.2	0.463055	1.42164e-28
MYLK	AL391845.2	0.320543	1.06691e-13
NID2	AL391845.2	0.343393	1.29034e-15
PDGFRB	AL391845.2	0.607269	6.45718e-53
PMEPA1	AL391845.2	0.442829	5.31074e-26
SLIT3	AL391845.2	0.441133	8.57301e-26
SPARC	AL391845.2	0.524361	1.65671e-37
TGFBR3	AL391845.2	0.338362	3.52169e-15
THY1	AL391845.2	0.500396	8.47743e-34
TIMP3	AL391845.2	0.371784	3.14895e-18
TPM4	AL391845.2	0.382823	2.5707e-19
VEGFA	AL391845.2	0.453059	2.78972e-27
VEGFA	PRKCZ-AS1	0.567412	5.79437e-45
VEGFA	AL590822.1	0.322183	7.86753e-14
VEGFA	TNFRSF14-AS1	0.322185	7.86412e-14
VEGFA	AL139246.3	0.324491	5.10806e-14
CD59	AL513320.1	-0.310734	6.35009e-13
VEGFA	AL513320.1	0.355702	1.02385e-16
VEGFA	AL365330.1	0.577201	8.13545e-47
IL15	Z98884.2	0.336495	5.0874e-15
VEGFA	Z98884.2	0.521539	4.69268e-37
CXCL6	LINC01714	0.308956	8.71304e-13
VEGFA	AL096855.1	0.383077	2.42444e-19
SAT1	PIK3CD-AS2	-0.321682	8.6361e-14
CAP2	AL357140.2	0.320732	1.03028e-13
CDH2	AL357140.2	0.357782	6.59798e-17
COPA	AL357140.2	0.366804	9.45214e-18
DAB2	AL357140.2	0.361314	3.10618e-17
NOTCH2	AL357140.2	0.319669	1.25402e-13
SGCB	AL357140.2	0.41908	3.41289e-23
TGFBR3	AL357140.2	0.34325	1.32794e-15
TIMP3	AL357140.2	0.43864	1.72449e-25
TPM1	AL357140.2	0.354996	1.18741e-16
VCAM1	AL357140.2	0.330549	1.61518e-14
VEGFA	AL109811.3	0.543341	1.16059e-40
CD59	AC254633.1	0.323194	6.51381e-14
GADD45A	AC254633.1	0.332099	1.19809e-14
SNTB1	AC254633.1	0.360619	3.60518e-17
TGFBR3	AC254633.1	0.30361	2.22691e-12
TIMP3	AC254633.1	0.470958	1.25904e-29
VEGFA	TMEM51-AS1	0.33262	1.08321e-14
CALU	AL121992.3	-0.334285	7.83898e-15
FAP	AL121992.3	-0.310197	6.9891e-13
FMOD	AL121992.3	-0.318166	1.65383e-13
FN1	AL121992.3	-0.300216	4.00064e-12
IL32	AL121992.3	0.347557	5.54397e-16
INHBA	AL121992.3	-0.302142	2.87154e-12
PVR	AL121992.3	-0.318025	1.69727e-13
QSOX1	AL121992.3	-0.327516	2.88356e-14
THBS2	AL121992.3	-0.304174	2.0189e-12
TPM4	AL121992.3	-0.324844	4.77944e-14
VEGFA	AL450998.2	0.484812	1.53882e-31
EFEMP2	FLJ37453	0.32248	7.44374e-14
FERMT2	FLJ37453	0.320316	1.11264e-13
MAGEE1	FLJ37453	0.344131	1.11199e-15
MCM7	FLJ37453	0.396988	8.9542e-21
MGP	FLJ37453	0.302701	2.60732e-12
MSX1	FLJ37453	0.322684	7.16497e-14
VEGFA	FLJ37453	0.41368	1.38386e-22
VEGFA	LINC01772	0.628024	1.5975e-57
VEGFA	AL035413.1	0.319632	1.26274e-13
CALD1	PINK1-AS	0.332439	1.12177e-14
CAP2	PINK1-AS	0.329705	1.89913e-14
CDH2	PINK1-AS	0.475696	2.85539e-30
COL4A1	PINK1-AS	0.316364	2.2995e-13
COL4A2	PINK1-AS	0.325444	4.26912e-14
COPA	PINK1-AS	0.482173	3.61646e-31
DAB2	PINK1-AS	0.385086	1.52028e-19
FERMT2	PINK1-AS	0.354997	1.18721e-16
FLNA	PINK1-AS	0.34685	6.40542e-16
GJA1	PINK1-AS	0.378235	7.36879e-19
ITGA2	PINK1-AS	0.339819	2.63786e-15
ITGB1	PINK1-AS	0.413325	1.5162e-22
ITGB5	PINK1-AS	0.342643	1.50027e-15
LAMC1	PINK1-AS	0.441807	7.08894e-26
LRP1	PINK1-AS	0.35859	5.55795e-17
MAGEE1	PINK1-AS	0.419734	2.87612e-23
MYLK	PINK1-AS	0.327837	2.71286e-14
NOTCH2	PINK1-AS	0.465238	7.32421e-29
PDGFRB	PINK1-AS	0.300188	4.01944e-12
RHOB	PINK1-AS	0.31845	1.56968e-13
SGCB	PINK1-AS	0.411467	2.43837e-22
TGFBR3	PINK1-AS	0.498081	1.86694e-33
THBS1	PINK1-AS	0.361934	2.71869e-17
TIMP3	PINK1-AS	0.467049	4.20897e-29
TPM1	PINK1-AS	0.404186	1.52618e-21
VCAM1	PINK1-AS	0.372335	2.78497e-18
VEGFA	PINK1-AS	0.345679	8.12845e-16
PMP22	LINC00339	0.322365	7.60545e-14
TPM1	LINC00339	0.345104	9.13226e-16
VEGFA	LINC01355	0.452047	3.7507e-27
ENO2	ZNF436-AS1	0.358603	5.54233e-17
VEGFA	ZNF436-AS1	0.349194	3.96346e-16
CALU	AL109936.2	-0.305217	1.68306e-12
CD59	AL109936.2	-0.323881	5.72736e-14
ITGB1	AL109936.2	-0.30207	2.90774e-12
MCM7	ELOA-AS1	0.337479	4.19236e-15
VEGFA	ELOA-AS1	0.345204	8.94914e-16
AREG	SNHG3	0.433171	7.83253e-25
BASP1	SNHG3	0.386284	1.14907e-19
COL6A3	SNHG3	0.307584	1.11064e-12
COL7A1	SNHG3	0.413232	1.5529e-22
COLGALT1	SNHG3	0.402943	2.07783e-21
DKK1	SNHG3	0.644586	1.85835e-61
DPYSL3	SNHG3	0.335177	6.58657e-15
EMP3	SNHG3	0.367716	7.73959e-18
LGALS1	SNHG3	0.49663	3.05307e-33
MCM7	SNHG3	0.318597	1.52783e-13
NT5E	SNHG3	0.34017	2.45994e-15
PLAUR	SNHG3	0.423051	1.19939e-23
SERPINE1	SNHG3	0.302243	2.82181e-12
SNAI2	SNHG3	0.41675	6.26387e-23
VEGFC	SNHG3	0.310675	6.41724e-13
COL7A1	SNHG12	0.314349	3.31612e-13
COLGALT1	SNHG12	0.319496	1.29473e-13
ENO2	SNHG12	0.357394	7.1638e-17
SAT1	SNHG12	0.401381	3.05708e-21
SERPINE1	SNHG12	0.304142	2.03022e-12
ENO2	MATN1-AS1	0.414279	1.18645e-22
JUN	MATN1-AS1	0.306906	1.25141e-12
VEGFA	MATN1-AS1	0.472178	8.61105e-30
ENO2	AL513327.1	0.304294	1.97697e-12
TNFAIP3	AL513327.1	0.313339	3.97972e-13
VEGFA	AL513327.1	0.485058	1.42021e-31
FERMT2	AL122010.1	0.428741	2.61602e-24
PDGFRB	AL122010.1	0.333964	8.34468e-15
RHOB	AL122010.1	0.375401	1.40048e-18
VEGFA	AL122010.1	0.426048	5.39831e-24
IL15	AC004865.2	0.36706	8.93621e-18
SDC4	AC004865.2	-0.314393	3.28976e-13
TNFAIP3	AC004865.2	0.331483	1.34941e-14
WIPF1	AC004865.2	0.516518	2.92161e-36
BMP1	AL591845.1	0.40987	3.66067e-22
COL7A1	AL591845.1	0.303056	2.45163e-12
COLGALT1	AL591845.1	0.353796	1.52672e-16
ENO2	AL591845.1	0.465247	7.30506e-29
LGALS1	AL591845.1	0.301217	3.36842e-12
PLOD1	AL591845.1	0.30028	3.95704e-12
BGN	LINC01137	0.329284	2.05864e-14
COL11A1	LINC01137	0.357796	6.57922e-17
COL16A1	LINC01137	0.339253	2.95192e-15
COL1A1	LINC01137	0.347523	5.58297e-16
COL8A2	LINC01137	0.425614	6.06206e-24
EFEMP2	LINC01137	0.312574	4.56761e-13
GPX7	LINC01137	0.305341	1.64684e-12
LOXL1	LINC01137	0.325592	4.15144e-14
LRRC15	LINC01137	0.323465	6.19167e-14
MATN2	LINC01137	0.345261	8.84646e-16
MSX1	LINC01137	0.327503	2.89111e-14
MXRA5	LINC01137	0.320358	1.10421e-13
MYL9	LINC01137	0.329973	1.80408e-14
P3H1	LINC01137	0.385542	1.36678e-19
PMP22	LINC01137	0.351065	2.69423e-16
LAMA1	AL139260.1	0.42916	2.3356e-24
IL15	AL050341.2	0.378149	7.51437e-19
LAMA1	AL050341.2	0.30411	2.0413e-12
MCM7	AL050341.2	0.301663	3.11919e-12
VEGFA	AL050341.2	0.335559	6.11227e-15
ADAM12	AL031985.3	0.571222	1.12011e-45
BASP1	AL031985.3	0.484087	1.94709e-31
BGN	AL031985.3	0.381551	3.44866e-19
BMP1	AL031985.3	0.370802	3.91719e-18
CADM1	AL031985.3	0.465082	7.68063e-29
CALD1	AL031985.3	0.442078	6.56746e-26
CALU	AL031985.3	0.588568	4.77626e-49
CDH11	AL031985.3	0.674606	3.02071e-69
COL11A1	AL031985.3	0.46535	7.07841e-29
COL12A1	AL031985.3	0.56616	9.89504e-45
COL16A1	AL031985.3	0.482023	3.79516e-31
COL1A1	AL031985.3	0.528927	3.00935e-38
COL1A2	AL031985.3	0.597122	8.72679e-51
COL3A1	AL031985.3	0.580704	1.70644e-47
COL4A1	AL031985.3	0.372512	2.67709e-18
COL4A2	AL031985.3	0.324347	5.24788e-14
COL5A1	AL031985.3	0.621406	5.12784e-56
COL5A2	AL031985.3	0.615013	1.35302e-54
COL5A3	AL031985.3	0.348785	4.31116e-16
COL6A2	AL031985.3	0.493554	8.59617e-33
COL6A3	AL031985.3	0.545698	4.5572e-41
COL7A1	AL031985.3	0.370741	3.97068e-18
COL8A2	AL031985.3	0.324229	5.36607e-14
COLGALT1	AL031985.3	0.422845	1.26694e-23
COPA	AL031985.3	0.327183	3.07205e-14
CTHRC1	AL031985.3	0.641561	1.01385e-60
DCN	AL031985.3	0.353599	1.59089e-16
DPYSL3	AL031985.3	0.405874	1.0017e-21
ECM2	AL031985.3	0.324214	5.38075e-14
FAP	AL031985.3	0.581916	9.89448e-48
FAS	AL031985.3	0.303079	2.44175e-12
FBLN1	AL031985.3	0.375616	1.33408e-18
FBN1	AL031985.3	0.566763	7.64772e-45
FERMT2	AL031985.3	0.515218	4.66822e-36
FLNA	AL031985.3	0.441302	8.17514e-26
FMOD	AL031985.3	0.316385	2.29106e-13
FN1	AL031985.3	0.468615	2.60043e-29
FSTL1	AL031985.3	0.428696	2.64793e-24
GAS1	AL031985.3	0.508487	5.11404e-35
GJA1	AL031985.3	0.425978	5.49976e-24
GLIPR1	AL031985.3	0.348919	4.19435e-16
GPX7	AL031985.3	0.425892	5.62766e-24
HTRA1	AL031985.3	0.32465	4.95714e-14
INHBA	AL031985.3	0.443459	4.44226e-26
ITGA2	AL031985.3	0.472606	7.53519e-30
ITGA5	AL031985.3	0.433038	8.12397e-25
ITGAV	AL031985.3	0.388996	6.07279e-20
ITGB1	AL031985.3	0.467061	4.19398e-29
ITGB5	AL031985.3	0.301828	3.03177e-12
LAMC1	AL031985.3	0.411157	2.63886e-22
LGALS1	AL031985.3	0.3359	5.71739e-15
LOX	AL031985.3	0.340365	2.36645e-15
LOXL1	AL031985.3	0.506128	1.16855e-34
LRP1	AL031985.3	0.327767	2.74917e-14
LRRC15	AL031985.3	0.435017	4.71444e-25
LUM	AL031985.3	0.518606	1.37102e-36
MGP	AL031985.3	0.361642	2.89492e-17
MMP14	AL031985.3	0.518059	1.67207e-36
MMP2	AL031985.3	0.436931	2.77599e-25
MSX1	AL031985.3	0.325455	4.26026e-14
MXRA5	AL031985.3	0.528744	3.22417e-38
NID2	AL031985.3	0.511578	1.71487e-35
NOTCH2	AL031985.3	0.385235	1.46828e-19
NT5E	AL031985.3	0.348786	4.3102e-16
NTM	AL031985.3	0.323167	6.54753e-14
OXTR	AL031985.3	0.378924	6.29802e-19
P3H1	AL031985.3	0.587834	6.69642e-49
PCOLCE	AL031985.3	0.521573	4.63426e-37
PDGFRB	AL031985.3	0.355913	9.79359e-17
PLAUR	AL031985.3	0.475714	2.83971e-30
PLOD2	AL031985.3	0.396498	1.00847e-20
PMEPA1	AL031985.3	0.419356	3.17525e-23
PMP22	AL031985.3	0.449576	7.69321e-27
POSTN	AL031985.3	0.517654	1.93688e-36
PPIB	AL031985.3	0.360982	3.33569e-17
PRRX1	AL031985.3	0.56008	1.29007e-43
RGS4	AL031985.3	0.432347	9.81702e-25
SCG2	AL031985.3	0.392057	2.93498e-20
SERPINH1	AL031985.3	0.571762	8.85825e-46
SFRP4	AL031985.3	0.36943	5.30729e-18
SNAI2	AL031985.3	0.606226	1.07799e-52
SPARC	AL031985.3	0.553934	1.6392e-42
SPOCK1	AL031985.3	0.35444	1.33437e-16
TGFB1	AL031985.3	0.371505	3.35074e-18
THBS2	AL031985.3	0.397227	8.44754e-21
THY1	AL031985.3	0.371643	3.24947e-18
TIMP1	AL031985.3	0.485451	1.24959e-31
TNC	AL031985.3	0.313569	3.81779e-13
TPM2	AL031985.3	0.303393	2.31224e-12
TPM4	AL031985.3	0.548785	1.3249e-41
VIM	AL031985.3	0.326075	3.7897e-14
WIPF1	AL031985.3	0.354556	1.30221e-16
WNT5A	AL031985.3	0.347718	5.36436e-16
CAP2	AL603839.2	0.450082	6.64407e-27
CDH2	AL603839.2	0.332016	1.21733e-14
COPA	AL603839.2	0.34144	1.90945e-15
ECM2	AL603839.2	0.321619	8.73781e-14
FAS	AL603839.2	0.34447	1.03839e-15
FERMT2	AL603839.2	0.402065	2.58231e-21
ITGA2	AL603839.2	0.368856	6.02367e-18
ITGB1	AL603839.2	0.323109	6.61831e-14
MAGEE1	AL603839.2	0.429679	2.0294e-24
NOTCH2	AL603839.2	0.320649	1.04626e-13
SGCB	AL603839.2	0.463898	1.1012e-28
TGFBR3	AL603839.2	0.402054	2.58951e-21
THBS1	AL603839.2	0.317434	1.89136e-13
TIMP3	AL603839.2	0.33983	2.63193e-15
TPM1	AL603839.2	0.37864	6.71967e-19
VCAM1	AL603839.2	0.368995	5.84167e-18
WIPF1	AL603839.2	0.338273	3.5842e-15
IL15	NFYC-AS1	0.356764	8.18478e-17
VEGFA	NFYC-AS1	0.443255	4.70691e-26
MSX1	AC096540.1	0.322985	6.77324e-14
BDNF	AC098484.1	0.3386	3.35945e-15
CALD1	AC098484.1	0.444279	3.51905e-26
CAP2	AC098484.1	0.480006	7.25468e-31
CDH2	AC098484.1	0.51499	5.06602e-36
COPA	AC098484.1	0.603886	3.38045e-52
DAB2	AC098484.1	0.537068	1.34727e-39
DST	AC098484.1	0.38235	2.86788e-19
ECM2	AC098484.1	0.326376	3.57985e-14
FAS	AC098484.1	0.42435	8.49419e-24
FERMT2	AC098484.1	0.455388	1.40656e-27
FLNA	AC098484.1	0.321193	9.4572e-14
GJA1	AC098484.1	0.422343	1.44677e-23
ITGA2	AC098484.1	0.448235	1.13334e-26
ITGAV	AC098484.1	0.389823	4.99311e-20
ITGB1	AC098484.1	0.552053	3.53222e-42
LAMC1	AC098484.1	0.470361	1.51569e-29
MAGEE1	AC098484.1	0.474475	4.19484e-30
MCM7	AC098484.1	0.308821	8.92404e-13
MYLK	AC098484.1	0.38754	8.55867e-20
NOTCH2	AC098484.1	0.602202	7.64757e-52
RHOB	AC098484.1	0.362816	2.2483e-17
SGCB	AC098484.1	0.670199	4.79672e-68
SLIT3	AC098484.1	0.315556	2.66431e-13
TGFBR3	AC098484.1	0.582326	8.22514e-48
THBS1	AC098484.1	0.414143	1.22858e-22
TIMP3	AC098484.1	0.598446	4.64614e-51
TNFAIP3	AC098484.1	0.337699	4.01374e-15
TPM1	AC098484.1	0.489668	3.1313e-32
VCAM1	AC098484.1	0.347898	5.17087e-16
VEGFA	AC098484.1	0.362023	2.66711e-17
WIPF1	AC098484.1	0.333827	8.56913e-15
ENO2	SLC2A1-AS1	0.371486	3.36464e-18
PFN2	AL139289.2	0.395275	1.35551e-20
COL7A1	AL139289.1	0.374012	1.91395e-18
ENO2	AL139289.1	0.314413	3.27804e-13
MXRA5	AL139289.1	0.303108	2.42942e-12
P3H1	AL139289.1	0.303737	2.17829e-12
VEGFA	AL139289.1	0.384557	1.71928e-19
COL11A1	KDM4A-AS1	0.306361	1.37723e-12
COL7A1	KDM4A-AS1	0.305834	1.51062e-12
LOXL1	KDM4A-AS1	0.308573	9.32521e-13
MXRA5	KDM4A-AS1	0.305603	1.57314e-12
P3H1	KDM4A-AS1	0.361647	2.89177e-17
VEGFA	KDM4A-AS1	0.340317	2.38884e-15
VEGFA	AL357079.1	0.3324	1.1304e-14
EFEMP2	AL592166.1	0.303269	2.36265e-12
MCM7	AL592166.1	0.43294	8.34464e-25
MSX1	AL592166.1	0.31068	6.41238e-13
RHOB	AL592166.1	0.333983	8.31403e-15
VEGFA	AL592166.1	0.418157	4.34418e-23
LAMA1	LINC01144	0.356115	9.38404e-17
MAGEE1	LINC01144	0.324946	4.68887e-14
MCM7	LINC01144	0.330599	1.59955e-14
RHOB	LINC01144	0.302513	2.69322e-12
VEGFA	LINC01144	0.480278	6.65064e-31
BMP1	LINC01389	0.314812	3.04928e-13
COL16A1	LINC01389	0.316054	2.43337e-13
COL8A2	LINC01389	0.311602	5.43776e-13
MYL9	LINC01389	0.304005	2.07896e-12
P3H1	LINC01389	0.341033	2.07123e-15
TPM2	LINC01389	0.320339	1.10797e-13
VEGFA	LINC01389	0.323602	6.03521e-14
BGN	FOXD2-AS1	0.374327	1.78337e-18
BMP1	FOXD2-AS1	0.356762	8.18715e-17
COL5A3	FOXD2-AS1	0.326058	3.80132e-14
COL6A2	FOXD2-AS1	0.335066	6.73058e-15
COLGALT1	FOXD2-AS1	0.384238	1.85194e-19
EMP3	FOXD2-AS1	0.306568	1.32819e-12
ENO2	FOXD2-AS1	0.341017	2.07775e-15
FLNA	FOXD2-AS1	0.349549	3.68429e-16
LGALS1	FOXD2-AS1	0.384514	1.73675e-19
MCM7	FOXD2-AS1	0.378683	6.65269e-19
MGP	FOXD2-AS1	0.323061	6.67804e-14
MSX1	FOXD2-AS1	0.363056	2.13503e-17
P3H1	FOXD2-AS1	0.337244	4.39079e-15
PDGFRB	FOXD2-AS1	0.34967	3.59366e-16
PMEPA1	FOXD2-AS1	0.377285	9.14443e-19
SERPINH1	FOXD2-AS1	0.302696	2.60926e-12
SNAI2	FOXD2-AS1	0.346012	7.59668e-16
TGFB1	FOXD2-AS1	0.336025	5.5788e-15
TPM2	FOXD2-AS1	0.378772	6.51922e-19
TPM4	FOXD2-AS1	0.36861	6.35884e-18
VEGFA	FOXD2-AS1	0.33251	1.10653e-14
BDNF	LINC01738	0.319091	1.39525e-13
BGN	LINC01738	0.391602	3.27138e-20
CAPG	LINC01738	-0.333538	9.06517e-15
COL4A1	LINC01738	0.303903	2.11632e-12
COL5A3	LINC01738	0.34491	9.49852e-16
FERMT2	LINC01738	0.39767	7.58553e-21
GJA1	LINC01738	0.416957	5.93586e-23
ITGB1	LINC01738	0.303552	2.24946e-12
PDGFRB	LINC01738	0.556037	6.91131e-43
RHOB	LINC01738	0.368582	6.3986e-18
SGCB	LINC01738	0.303047	2.45547e-12
SLIT3	LINC01738	0.402424	2.36296e-21
SPARC	LINC01738	0.336654	4.931e-15
TGFBR3	LINC01738	0.395301	1.34718e-20
THY1	LINC01738	0.320951	9.89271e-14
TIMP3	LINC01738	0.394455	1.65192e-20
VEGFA	LINC01738	0.415878	7.8524e-23
FSTL3	AC096541.1	0.316545	2.22492e-13
NNMT	AC096541.1	0.36736	8.368e-18
RHOB	AC096541.1	0.352362	2.05876e-16
CALD1	AL050343.1	0.338766	3.25066e-15
FAS	AL050343.1	0.311175	5.86976e-13
FERMT2	AL050343.1	0.330894	1.51135e-14
IL15	AL050343.1	0.412617	1.81794e-22
TNFAIP3	AL050343.1	0.340465	2.31951e-15
VEGFA	AL050343.1	0.508273	5.51431e-35
WIPF1	AL050343.1	0.377507	8.69584e-19
VEGFA	AL606760.2	0.383418	2.24027e-19
CAP2	LINC01135	0.349054	4.07908e-16
CDH2	LINC01135	0.332219	1.17049e-14
COPA	LINC01135	0.325748	4.03102e-14
SGCB	LINC01135	0.389134	5.87742e-20
TPM1	LINC01135	0.311109	5.93942e-13
VEGFA	LINC01135	0.405381	1.13295e-21
ECM1	AC105277.1	0.332928	1.0205e-14
IGFBP3	AC105277.1	0.300352	3.90824e-12
TGFBI	LINC01358	0.387989	7.70093e-20
CAP2	GNG12-AS1	0.311987	5.07518e-13
CDH2	GNG12-AS1	0.32248	7.44316e-14
COPA	GNG12-AS1	0.342387	1.57944e-15
DST	GNG12-AS1	0.319909	1.19969e-13
EMP3	GNG12-AS1	-0.32946	1.99017e-14
FERMT2	GNG12-AS1	0.355303	1.11332e-16
GJA1	GNG12-AS1	0.317006	2.0453e-13
ITGA2	GNG12-AS1	0.35546	1.0773e-16
ITGB1	GNG12-AS1	0.316988	2.05215e-13
MAGEE1	GNG12-AS1	0.349929	3.40714e-16
NOTCH2	GNG12-AS1	0.353497	1.62509e-16
SGCB	GNG12-AS1	0.411294	2.54837e-22
SNTB1	GNG12-AS1	0.324648	4.95897e-14
TGFBR3	GNG12-AS1	0.352027	2.20702e-16
TIMP3	GNG12-AS1	0.34879	4.30619e-16
VEGFA	GNG12-AS1	0.380457	4.43383e-19
BDNF	LINC01788	0.349972	3.3772e-16
SGCB	LINC01788	0.355328	1.10749e-16
SLIT2	AL031429.2	0.361255	3.14567e-17
SNTB1	AL031429.2	0.361514	2.97566e-17
CAP2	ZRANB2-AS2	0.366152	1.09002e-17
CDH2	ZRANB2-AS2	0.406111	9.44025e-22
CDH6	ZRANB2-AS2	0.363934	1.76572e-17
COPA	ZRANB2-AS2	0.376458	1.10296e-18
DAB2	ZRANB2-AS2	0.376422	1.11193e-18
FAS	ZRANB2-AS2	0.460354	3.20899e-28
IL15	ZRANB2-AS2	0.334671	7.27021e-15
ITGAV	ZRANB2-AS2	0.353608	1.58809e-16
ITGB1	ZRANB2-AS2	0.312269	4.82432e-13
NOTCH2	ZRANB2-AS2	0.375677	1.31566e-18
SGCB	ZRANB2-AS2	0.500171	9.15505e-34
TGFBR3	ZRANB2-AS2	0.312842	4.35223e-13
TPM1	ZRANB2-AS2	0.453317	2.58693e-27
VCAM1	ZRANB2-AS2	0.409373	4.1511e-22
ID2	AC135803.1	0.314381	3.29711e-13
TNFRSF11B	LINC01781	0.305637	1.56383e-12
IL15	AL359504.2	0.323674	5.95416e-14
VEGFA	AL359504.2	0.471048	1.22441e-29
BDNF	AL603750.1	0.373301	2.24462e-18
CAPG	AL603750.1	-0.341718	1.80621e-15
QSOX1	AL603750.1	-0.326977	3.19441e-14
SGCB	AL603750.1	0.363128	2.10178e-17
VEGFA	AL603750.1	0.394716	1.55105e-20
MSX1	AL360219.1	0.306649	1.30947e-12
FERMT2	AC092807.2	0.316543	2.22596e-13
RHOB	AC092807.2	0.366741	9.58436e-18
VEGFA	AC092807.2	0.376849	1.00936e-18
CALD1	AL049597.2	0.416647	6.43299e-23
COL12A1	AL049597.2	0.315276	2.80336e-13
COL4A1	AL049597.2	0.497478	2.29109e-33
COL4A2	AL049597.2	0.467839	3.30265e-29
COL5A2	AL049597.2	0.348002	5.06138e-16
COL5A3	AL049597.2	0.366203	1.07792e-17
COPA	AL049597.2	0.38539	1.41593e-19
ECM2	AL049597.2	0.470332	1.52906e-29
FAS	AL049597.2	0.37233	2.78809e-18
FBLN2	AL049597.2	0.384488	1.74737e-19
FBN1	AL049597.2	0.338113	3.69929e-15
FERMT2	AL049597.2	0.499365	1.20597e-33
FLNA	AL049597.2	0.376572	1.07481e-18
FSTL1	AL049597.2	0.365951	1.13893e-17
GJA1	AL049597.2	0.456381	1.04897e-27
ID2	AL049597.2	0.324041	5.55828e-14
ITGA2	AL049597.2	0.320399	1.09579e-13
ITGA5	AL049597.2	0.418358	4.12237e-23
ITGB1	AL049597.2	0.529345	2.57067e-38
ITGB5	AL049597.2	0.362514	2.3994e-17
LAMC1	AL049597.2	0.53093	1.41233e-38
MAGEE1	AL049597.2	0.344062	1.12764e-15
MGP	AL049597.2	0.309479	7.94102e-13
MYLK	AL049597.2	0.347283	5.86327e-16
NID2	AL049597.2	0.316553	2.22197e-13
NOTCH2	AL049597.2	0.405587	1.07615e-21
PDGFRB	AL049597.2	0.447723	1.3136e-26
PMEPA1	AL049597.2	0.31654	2.22699e-13
PMP22	AL049597.2	0.319414	1.31461e-13
RHOB	AL049597.2	0.381013	3.90298e-19
SGCB	AL049597.2	0.357185	7.48694e-17
SLIT3	AL049597.2	0.39958	4.75878e-21
SNAI2	AL049597.2	0.325734	4.0414e-14
SPARC	AL049597.2	0.498592	1.56914e-33
TGFB1	AL049597.2	0.302215	2.83595e-12
TGFBR3	AL049597.2	0.440779	9.46992e-26
THBS1	AL049597.2	0.301594	3.15681e-12
THY1	AL049597.2	0.364879	1.43816e-17
TIMP3	AL049597.2	0.401095	3.28047e-21
TNFAIP3	AL049597.2	0.37649	1.095e-18
TPM1	AL049597.2	0.365529	1.24855e-17
TPM4	AL049597.2	0.429647	2.04726e-24
WIPF1	AL049597.2	0.372248	2.8398e-18
CALD1	LRRC8C-DT	0.396504	1.00689e-20
COL4A1	LRRC8C-DT	0.372313	2.79873e-18
COL4A2	LRRC8C-DT	0.361618	2.90991e-17
COL5A3	LRRC8C-DT	0.30424	1.99573e-12
ECM2	LRRC8C-DT	0.422598	1.35252e-23
FBLN2	LRRC8C-DT	0.330237	1.71477e-14
FERMT2	LRRC8C-DT	0.343569	1.24549e-15
FLNA	LRRC8C-DT	0.321327	9.22577e-14
GJA1	LRRC8C-DT	0.344428	1.04727e-15
ITGB1	LRRC8C-DT	0.409781	3.7443e-22
LAMC1	LRRC8C-DT	0.34462	1.0073e-15
MGP	LRRC8C-DT	0.314397	3.28727e-13
MYLK	LRRC8C-DT	0.340895	2.12922e-15
NOTCH2	LRRC8C-DT	0.360919	3.38109e-17
PDGFRB	LRRC8C-DT	0.445712	2.33847e-26
SGCB	LRRC8C-DT	0.313704	3.7261e-13
SLIT3	LRRC8C-DT	0.462121	1.88561e-28
SPARC	LRRC8C-DT	0.356998	7.7898e-17
TGFBR3	LRRC8C-DT	0.350964	2.75105e-16
TIMP3	LRRC8C-DT	0.370433	4.25057e-18
TNFAIP3	LRRC8C-DT	0.346033	7.56416e-16
TPM1	LRRC8C-DT	0.342722	1.47678e-15
TPM4	LRRC8C-DT	0.313448	3.90217e-13
VEGFA	LRRC8C-DT	0.333118	9.83445e-15
VEGFC	LRRC8C-DT	0.310886	6.18055e-13
WIPF1	LRRC8C-DT	0.447878	1.25623e-26
LAMC2	AC099568.2	0.32927	2.0641e-14
MAGEE1	AC099568.2	0.436386	3.2289e-25
PDLIM4	AC099568.2	0.384305	1.82316e-19
ADAM12	AL590094.1	0.334151	8.04585e-15
CALU	AL590094.1	0.390672	4.08227e-20
CDH11	AL590094.1	0.324916	4.71594e-14
COL6A2	AL590094.1	0.304285	1.9802e-12
COLGALT1	AL590094.1	0.366904	9.24817e-18
CTHRC1	AL590094.1	0.383447	2.2249e-19
LGALS1	AL590094.1	0.389198	5.78945e-20
LOXL2	AL590094.1	0.331848	1.25754e-14
P3H1	AL590094.1	0.358168	6.07916e-17
PLAUR	AL590094.1	0.300402	3.87473e-12
PLOD1	AL590094.1	0.334278	7.84917e-15
PLOD2	AL590094.1	0.372608	2.62027e-18
PLOD3	AL590094.1	0.343187	1.34486e-15
PPIB	AL590094.1	0.425252	6.67769e-24
QSOX1	AL590094.1	0.315787	2.55433e-13
SERPINE1	AL590094.1	0.327855	2.70355e-14
SERPINH1	AL590094.1	0.379782	5.176e-19
TGFB1	AL590094.1	0.306398	1.36851e-12
VIM	AL590094.1	0.342476	1.55146e-15
ENO2	CCDC18-AS1	0.312262	4.83109e-13
VEGFA	CCDC18-AS1	0.467427	3.74838e-29
SGCB	AL109613.1	0.309024	8.6092e-13
LAMC2	AC097059.2	0.474951	3.61167e-30
SPP1	AC097059.2	0.334605	7.36541e-15
TNFRSF12A	AC097059.2	0.398581	6.07451e-21
PTX3	AC105942.1	0.346048	7.54151e-16
BDNF	AC118553.1	0.3023	2.7946e-12
CDH2	AC118553.1	0.363859	1.79467e-17
DAB2	AC118553.1	0.371743	3.17773e-18
SGCB	AC118553.1	0.405262	1.16732e-21
TPM1	AC118553.1	0.337841	3.90285e-15
VEGFA	AC118553.1	0.33664	4.94422e-15
COL11A1	AC093157.1	0.310033	7.19559e-13
LOXL1	AC093157.1	0.305824	1.51345e-12
MXRA5	AC093157.1	0.34622	7.28126e-16
P3H1	AC093157.1	0.374477	1.72404e-18
VEGFA	AC093157.1	0.344565	1.01859e-15
COL4A1	AL109741.1	0.388756	6.42671e-20
COL4A2	AL109741.1	0.374234	1.82096e-18
FERMT2	AL109741.1	0.354769	1.24547e-16
GJA1	AL109741.1	0.443399	4.518e-26
ITGA5	AL109741.1	0.31187	5.18266e-13
ITGB1	AL109741.1	0.352072	2.1866e-16
LAMC1	AL109741.1	0.394459	1.65006e-20
MSX1	AL109741.1	0.416009	7.59137e-23
PDGFRB	AL109741.1	0.358053	6.22994e-17
RHOB	AL109741.1	0.451052	5.01273e-27
SLIT3	AL109741.1	0.3152	2.84212e-13
SPARC	AL109741.1	0.362634	2.3386e-17
TGFBR3	AL109741.1	0.397055	8.80851e-21
TIMP3	AL109741.1	0.457385	7.78658e-28
MSX1	AL356488.3	0.310927	6.13488e-13
BGN	AL160006.1	0.33605	5.55178e-15
CALD1	AL160006.1	0.349765	3.52392e-16
COL4A1	AL160006.1	0.310034	7.19435e-13
COL4A2	AL160006.1	0.334509	7.50356e-15
COL5A3	AL160006.1	0.388235	7.26677e-20
DST	AL160006.1	0.327996	2.63188e-14
ECM2	AL160006.1	0.315559	2.66289e-13
FBLN2	AL160006.1	0.320269	1.12237e-13
FERMT2	AL160006.1	0.437602	2.30341e-25
FLNA	AL160006.1	0.389538	5.3412e-20
GJA1	AL160006.1	0.374932	1.55623e-18
ITGA2	AL160006.1	0.333897	8.45306e-15
ITGB1	AL160006.1	0.321416	9.07504e-14
LAMC1	AL160006.1	0.368527	6.47638e-18
MAGEE1	AL160006.1	0.394398	1.67447e-20
MCM7	AL160006.1	0.397223	8.45657e-21
MGP	AL160006.1	0.315956	2.47738e-13
MYLK	AL160006.1	0.322587	7.29707e-14
NOTCH2	AL160006.1	0.38081	4.08918e-19
PDGFRB	AL160006.1	0.502728	3.80302e-34
PMEPA1	AL160006.1	0.430974	1.42768e-24
SLIT3	AL160006.1	0.475417	3.11826e-30
SPARC	AL160006.1	0.328294	2.48683e-14
TGFBR3	AL160006.1	0.366309	1.0533e-17
TIMP3	AL160006.1	0.395383	1.32075e-20
TPM1	AL160006.1	0.405197	1.18629e-21
VEGFA	AL160006.1	0.61281	4.10704e-54
IL15	LAMTOR5-AS1	0.340712	2.20835e-15
VEGFA	LAMTOR5-AS1	0.330345	1.67971e-14
IL15	AL355488.1	0.344108	1.11707e-15
VEGFA	AL355488.1	0.398223	6.62936e-21
CALD1	AL365361.1	0.34636	7.07721e-16
FAS	AL365361.1	0.340593	2.26105e-15
IL15	AL365361.1	0.402668	2.22468e-21
TNFAIP3	AL365361.1	0.401722	2.8107e-21
WIPF1	AL365361.1	0.673446	6.28107e-69
CD59	SLC16A1-AS1	-0.315434	2.72383e-13
ENO2	SLC16A1-AS1	0.306798	1.27561e-12
CDH2	ATP1A1-AS1	0.307867	1.05654e-12
COPA	ATP1A1-AS1	0.366132	1.09468e-17
DAB2	ATP1A1-AS1	0.301663	3.11918e-12
EMP3	ATP1A1-AS1	-0.312544	4.59229e-13
GADD45A	ATP1A1-AS1	0.358982	5.1132e-17
MAGEE1	ATP1A1-AS1	0.416652	6.42519e-23
MCM7	ATP1A1-AS1	0.30646	1.35346e-12
NOTCH2	ATP1A1-AS1	0.343176	1.34802e-15
RHOB	ATP1A1-AS1	0.42828	2.96285e-24
SGCB	ATP1A1-AS1	0.414006	1.2727e-22
TGFBR3	ATP1A1-AS1	0.380192	4.7118e-19
TIMP3	ATP1A1-AS1	0.44059	9.9889e-26
TPM1	ATP1A1-AS1	0.340496	2.30548e-15
VEGFA	ATP1A1-AS1	0.442252	6.25315e-26
DST	AL359915.2	0.30589	1.49592e-12
IL15	AL359915.2	0.324205	5.38947e-14
ITGA2	AL359915.2	0.360494	3.70327e-17
MAGEE1	AL359915.2	0.315395	2.74327e-13
MCM7	AL359915.2	0.37081	3.90988e-18
NOTCH2	AL359915.2	0.393702	1.97965e-20
SGCB	AL359915.2	0.304165	2.02203e-12
TPM1	AL359915.2	0.46724	3.96994e-29
VEGFA	AL359915.2	0.532772	7.01382e-39
ACTA2	AL359752.1	0.431581	1.21011e-24
BGN	AL359752.1	0.37976	5.20226e-19
BMP1	AL359752.1	0.38545	1.39624e-19
CALD1	AL359752.1	0.396323	1.05194e-20
CDH11	AL359752.1	0.331868	1.25277e-14
COL12A1	AL359752.1	0.390207	4.55806e-20
COL1A2	AL359752.1	0.312782	4.39984e-13
COL3A1	AL359752.1	0.355692	1.02592e-16
COL4A2	AL359752.1	0.300915	3.54802e-12
COL5A2	AL359752.1	0.325228	4.4464e-14
COL6A2	AL359752.1	0.367732	7.71215e-18
CRLF1	AL359752.1	0.34671	6.59066e-16
DCN	AL359752.1	0.301138	3.41432e-12
ECM1	AL359752.1	0.3481	4.96121e-16
ECM2	AL359752.1	0.307672	1.09342e-12
EFEMP2	AL359752.1	0.354151	1.41757e-16
ELN	AL359752.1	0.317674	1.81009e-13
FAP	AL359752.1	0.323315	6.36863e-14
FBLN5	AL359752.1	0.402179	2.51062e-21
FBN1	AL359752.1	0.325476	4.24352e-14
FERMT2	AL359752.1	0.347591	5.50571e-16
FLNA	AL359752.1	0.396866	9.22198e-21
FMOD	AL359752.1	0.341186	2.00907e-15
HTRA1	AL359752.1	0.308009	1.03043e-12
IGFBP2	AL359752.1	0.303267	2.36355e-12
INHBA	AL359752.1	0.39399	1.84728e-20
ITGB1	AL359752.1	0.368596	6.37896e-18
ITGB5	AL359752.1	0.380359	4.53534e-19
LAMC1	AL359752.1	0.333715	8.7586e-15
MGP	AL359752.1	0.422712	1.31229e-23
MYL9	AL359752.1	0.426771	4.44638e-24
MYLK	AL359752.1	0.415447	8.77757e-23
NOTCH2	AL359752.1	0.48542	1.26218e-31
NT5E	AL359752.1	0.31099	6.06718e-13
OXTR	AL359752.1	0.327612	2.83154e-14
PDGFRB	AL359752.1	0.383299	2.30287e-19
PMEPA1	AL359752.1	0.322134	7.93957e-14
PMP22	AL359752.1	0.322979	6.78157e-14
SERPINH1	AL359752.1	0.315302	2.78973e-13
SGCD	AL359752.1	0.305477	1.60823e-12
SLIT3	AL359752.1	0.412426	1.90883e-22
SNAI2	AL359752.1	0.303608	2.22752e-12
SPARC	AL359752.1	0.350863	2.80953e-16
TAGLN	AL359752.1	0.440447	1.03977e-25
THBS2	AL359752.1	0.330807	1.53688e-14
THY1	AL359752.1	0.326659	3.3929e-14
TIMP1	AL359752.1	0.323748	5.87243e-14
TNC	AL359752.1	0.347429	5.69123e-16
TPM2	AL359752.1	0.460695	2.89695e-28
TPM4	AL359752.1	0.429352	2.21742e-24
ADAM12	LINC00623	0.318138	1.66248e-13
BMP1	LINC00623	0.427412	3.74356e-24
COL6A2	LINC00623	0.37879	6.49284e-19
COLGALT1	LINC00623	0.321418	9.07022e-14
EMP3	LINC00623	0.412832	1.72019e-22
LGALS1	LINC00623	0.31736	1.9172e-13
PLAUR	LINC00623	0.332175	1.18062e-14
PPIB	LINC00623	0.350412	3.08386e-16
SERPINH1	LINC00623	0.314727	3.09652e-13
TGFB1	LINC00623	0.321814	8.42737e-14
TGFBR3	LINC00623	-0.302511	2.69422e-12
TIMP1	LINC00623	0.313762	3.68758e-13
BMP1	AC245595.1	0.398759	5.81675e-21
COLGALT1	AC245595.1	0.38787	7.918e-20
EMP3	AC245595.1	0.343448	1.27616e-15
LGALS1	AC245595.1	0.369002	5.83293e-18
PLOD1	AC245595.1	0.352481	2.00856e-16
PLOD3	AC245595.1	0.390321	4.43682e-20
PPIB	AC245595.1	0.308048	1.02318e-12
SERPINE2	AC245595.1	0.311688	5.35447e-13
MSX1	LIX1L-AS1	0.305496	1.60272e-12
VEGFA	LIX1L-AS1	0.366784	9.49451e-18
CALD1	AC242426.2	0.30324	2.3747e-12
CAP2	AC242426.2	0.396761	9.46031e-21
COPA	AC242426.2	0.528251	3.88053e-38
DST	AC242426.2	0.478931	1.02307e-30
ECM2	AC242426.2	0.35941	4.66787e-17
FERMT2	AC242426.2	0.402436	2.35612e-21
ITGA2	AC242426.2	0.307813	1.06655e-12
ITGB1	AC242426.2	0.394305	1.71246e-20
LAMA1	AC242426.2	0.394285	1.72061e-20
LAMC1	AC242426.2	0.379411	5.6347e-19
MAGEE1	AC242426.2	0.479645	8.14431e-31
MATN2	AC242426.2	0.353067	1.7779e-16
NOTCH2	AC242426.2	0.406203	9.22494e-22
SGCB	AC242426.2	0.373852	1.98394e-18
TGFBR3	AC242426.2	0.412862	1.70741e-22
TIMP3	AC242426.2	0.404065	1.5728e-21
TPM1	AC242426.2	0.308327	9.74e-13
VEGFA	AC242426.2	0.333551	9.04257e-15
CD59	LINC01138	-0.316814	2.11845e-13
IL15	LINC01138	0.346487	6.89693e-16
IL32	AC245100.8	0.364365	1.60805e-17
IL32	AC242842.1	0.356676	8.33737e-17
COL5A3	AL356356.1	0.304817	1.80469e-12
SAT1	AL356356.1	0.313715	3.71909e-13
TNFAIP3	AL356356.1	0.342344	1.59313e-15
VEGFA	AL356356.1	0.350804	2.84403e-16
MSX1	AL391069.2	0.306151	1.429e-12
BASP1	AL391069.3	0.339523	2.79745e-15
EMP3	AL391069.3	0.335586	6.07946e-15
PPIB	AL391069.3	0.338231	3.61384e-15
SERPINH1	AL391069.3	0.30481	1.80707e-12
TIMP1	AL391069.3	0.330252	1.7098e-14
WIPF1	AL391069.3	0.336338	5.24629e-15
COPA	AL450992.2	0.443268	4.6899e-26
FAS	AL450992.2	0.307585	1.11038e-12
LAMA1	AL450992.2	0.338717	3.28255e-15
MAGEE1	AL450992.2	0.338653	3.32435e-15
NOTCH2	AL450992.2	0.338806	3.2249e-15
VCAM1	AL450992.2	0.301934	2.97672e-12
ENO2	FLG-AS1	0.341016	2.07811e-15
AREG	BX470102.1	0.373701	2.05191e-18
GEM	BX470102.1	0.300818	3.60754e-12
IL6	BX470102.1	0.364421	1.58886e-17
LAMC2	BX470102.1	0.386351	1.1311e-19
SAT1	BX470102.1	0.371506	3.35015e-18
TFPI2	BX470102.1	0.346371	7.06119e-16
MCM7	AL358472.2	0.311122	5.92536e-13
VEGFA	AL358472.2	0.503268	3.15577e-34
MSX1	AL451085.2	0.336307	5.27832e-15
BASP1	DCST1-AS1	0.303046	2.45602e-12
LGALS1	DCST1-AS1	0.394139	1.78239e-20
ENO2	AC234582.1	0.395403	1.31424e-20
VEGFA	AC234582.1	0.47478	3.81071e-30
VEGFA	RUSC1-AS1	0.54547	4.98966e-41
LAMA1	ASH1L-AS1	0.314546	3.19993e-13
MAGEE1	ASH1L-AS1	0.3135	3.86569e-13
MATN2	ASH1L-AS1	0.302535	2.68301e-12
VEGFA	ASH1L-AS1	0.304881	1.78479e-12
CDH2	AL590666.2	0.349064	4.07069e-16
CDH6	AL590666.2	0.337631	4.06829e-15
COPA	AL590666.2	0.362191	2.57272e-17
TPM1	AL590666.2	0.31165	5.39088e-13
CD59	AL138900.2	0.44085	9.28451e-26
PFN2	AL138900.2	0.635119	3.52791e-59
SDC4	AL138900.2	0.424508	8.14357e-24
SLIT2	AL138900.2	0.379625	5.36507e-19
DST	AL139011.1	0.309375	8.0897e-13
IL15	AL139011.1	0.339034	3.08295e-15
TNFAIP3	AL139011.1	0.322865	6.92785e-14
TPM1	AL139011.1	0.315718	2.58688e-13
VEGFA	AL139011.1	0.535044	2.93914e-39
WIPF1	AL139011.1	0.312227	4.86138e-13
BDNF	RGS5	0.305326	1.65115e-12
BGN	RGS5	0.470746	1.34508e-29
CALD1	RGS5	0.499697	1.07672e-33
CAPG	RGS5	-0.342686	1.48759e-15
COL4A1	RGS5	0.46302	1.43707e-28
COL4A2	RGS5	0.415675	8.27607e-23
COL5A3	RGS5	0.318101	1.67362e-13
ECM2	RGS5	0.510423	2.58332e-35
EDIL3	RGS5	0.31025	6.92295e-13
FBLN2	RGS5	0.304838	1.79814e-12
FBLN5	RGS5	0.300312	3.93483e-12
FERMT2	RGS5	0.587391	8.20781e-49
FLNA	RGS5	0.305714	1.54276e-12
FOXC2	RGS5	0.35269	1.9228e-16
GEM	RGS5	0.343422	1.28279e-15
GJA1	RGS5	0.633084	1.06392e-58
ITGA2	RGS5	0.422319	1.45607e-23
ITGB1	RGS5	0.587635	7.33547e-49
LAMC1	RGS5	0.459117	4.64815e-28
MAGEE1	RGS5	0.357179	7.49616e-17
MGP	RGS5	0.446141	2.06841e-26
MYLK	RGS5	0.497011	2.68411e-33
NOTCH2	RGS5	0.302643	2.63324e-12
PDGFRB	RGS5	0.672773	9.59327e-69
PMEPA1	RGS5	0.414391	1.15266e-22
RHOB	RGS5	0.386684	1.04619e-19
SGCB	RGS5	0.446714	1.75499e-26
SLIT3	RGS5	0.630793	3.65071e-58
SPARC	RGS5	0.495189	4.96463e-33
TGFBR3	RGS5	0.575028	2.12276e-46
THY1	RGS5	0.39002	4.76519e-20
TIMP3	RGS5	0.55104	5.32937e-42
VEGFA	RGS5	0.391657	3.22925e-20
COPA	AL445673.1	0.39087	3.89456e-20
ACTA2	DNM3OS	0.334339	7.75716e-15
ADAM12	DNM3OS	0.434513	5.4176e-25
BASP1	DNM3OS	0.422585	1.35717e-23
BGN	DNM3OS	0.613331	3.16132e-54
BMP1	DNM3OS	0.303243	2.37347e-12
CALD1	DNM3OS	0.418656	3.81334e-23
CALU	DNM3OS	0.344109	1.11692e-15
CDH11	DNM3OS	0.682888	1.46491e-71
COL11A1	DNM3OS	0.572778	5.69023e-46
COL12A1	DNM3OS	0.676791	7.53386e-70
COL16A1	DNM3OS	0.6559	2.74322e-64
COL1A1	DNM3OS	0.636133	2.02885e-59
COL1A2	DNM3OS	0.704658	5.00613e-78
COL3A1	DNM3OS	0.642183	7.1643e-61
COL4A1	DNM3OS	0.314572	3.18491e-13
COL5A1	DNM3OS	0.69177	3.95665e-74
COL5A2	DNM3OS	0.575933	1.42495e-46
COL5A3	DNM3OS	0.370121	4.55495e-18
COL6A2	DNM3OS	0.495576	4.35851e-33
COL6A3	DNM3OS	0.52177	4.31117e-37
COL7A1	DNM3OS	0.392823	2.44363e-20
COL8A2	DNM3OS	0.425223	6.72943e-24
COMP	DNM3OS	0.306234	1.40836e-12
CRLF1	DNM3OS	0.434425	5.55055e-25
CTHRC1	DNM3OS	0.518251	1.55969e-36
DCN	DNM3OS	0.509318	3.81707e-35
ECM2	DNM3OS	0.438964	1.57562e-25
EFEMP2	DNM3OS	0.340054	2.51755e-15
ELN	DNM3OS	0.344112	1.1162e-15
FAP	DNM3OS	0.61311	3.53342e-54
FBLN1	DNM3OS	0.478655	1.11697e-30
FBLN2	DNM3OS	0.396339	1.04791e-20
FBLN5	DNM3OS	0.376823	1.01533e-18
FBN1	DNM3OS	0.590734	1.75299e-49
FERMT2	DNM3OS	0.624573	9.85124e-57
FLNA	DNM3OS	0.498799	1.46271e-33
FMOD	DNM3OS	0.345068	9.20071e-16
FN1	DNM3OS	0.33686	4.73537e-15
GAS1	DNM3OS	0.618117	2.78774e-55
GEM	DNM3OS	0.336962	4.6415e-15
GJA1	DNM3OS	0.435423	4.21489e-25
GPX7	DNM3OS	0.474476	4.19411e-30
HTRA1	DNM3OS	0.318097	1.67492e-13
INHBA	DNM3OS	0.490013	2.79367e-32
ITGA2	DNM3OS	0.406121	9.41651e-22
ITGA5	DNM3OS	0.362235	2.54837e-17
ITGB1	DNM3OS	0.374271	1.80564e-18
ITGB5	DNM3OS	0.315216	2.83395e-13
LAMA2	DNM3OS	0.439126	1.5056e-25
LAMC1	DNM3OS	0.300015	4.14034e-12
LGALS1	DNM3OS	0.301453	3.23403e-12
LOXL1	DNM3OS	0.61024	1.48391e-53
LRRC15	DNM3OS	0.55416	1.49461e-42
LUM	DNM3OS	0.648539	1.96699e-62
MATN2	DNM3OS	0.461691	2.14658e-28
MATN3	DNM3OS	0.326653	3.39664e-14
MGP	DNM3OS	0.624428	1.06297e-56
MMP14	DNM3OS	0.513465	8.75395e-36
MMP2	DNM3OS	0.549734	9.03904e-42
MSX1	DNM3OS	0.495386	4.6459e-33
MXRA5	DNM3OS	0.610343	1.40962e-53
MYL9	DNM3OS	0.447559	1.37703e-26
MYLK	DNM3OS	0.307178	1.19291e-12
NID2	DNM3OS	0.565626	1.24282e-44
NT5E	DNM3OS	0.306369	1.37532e-12
OXTR	DNM3OS	0.395171	1.38988e-20
P3H1	DNM3OS	0.604591	2.39746e-52
PCOLCE	DNM3OS	0.633345	9.23734e-59
PDGFRB	DNM3OS	0.536513	1.66963e-39
PLAUR	DNM3OS	0.359439	4.63885e-17
PMEPA1	DNM3OS	0.510058	2.93907e-35
PMP22	DNM3OS	0.438476	1.80555e-25
POSTN	DNM3OS	0.515023	5.00773e-36
PRRX1	DNM3OS	0.641288	1.18004e-60
RGS4	DNM3OS	0.422148	1.52331e-23
SCG2	DNM3OS	0.368208	6.9472e-18
SERPINH1	DNM3OS	0.499806	1.03741e-33
SFRP4	DNM3OS	0.425318	6.56169e-24
SLIT3	DNM3OS	0.434509	5.42367e-25
SNAI2	DNM3OS	0.607968	4.57362e-53
SPARC	DNM3OS	0.618502	2.28858e-55
TAGLN	DNM3OS	0.405791	1.02258e-21
THBS2	DNM3OS	0.373552	2.12193e-18
THY1	DNM3OS	0.518223	1.57549e-36
TIMP1	DNM3OS	0.534095	4.22973e-39
TPM2	DNM3OS	0.487857	5.68646e-32
TPM4	DNM3OS	0.541917	2.03412e-40
VEGFC	DNM3OS	0.346425	6.98431e-16
CAP2	GAS5-AS1	0.304061	2.05883e-12
SGCB	GAS5-AS1	0.381638	3.38002e-19
TGFBR3	GAS5-AS1	0.305236	1.67727e-12
VIM	GAS5	0.342036	1.69464e-15
BGN	RASAL2-AS1	0.431994	1.08116e-24
CALD1	RASAL2-AS1	0.43493	4.82889e-25
CAP2	RASAL2-AS1	0.318339	1.60203e-13
COL12A1	RASAL2-AS1	0.441576	7.56769e-26
COL4A1	RASAL2-AS1	0.459755	3.84018e-28
COL4A2	RASAL2-AS1	0.446168	2.05262e-26
COL5A2	RASAL2-AS1	0.343654	1.2242e-15
COL5A3	RASAL2-AS1	0.306008	1.46528e-12
COPA	RASAL2-AS1	0.397432	8.03871e-21
DST	RASAL2-AS1	0.300101	4.07981e-12
ECM2	RASAL2-AS1	0.472135	8.7276e-30
FBLN2	RASAL2-AS1	0.364321	1.62352e-17
FBN1	RASAL2-AS1	0.407889	6.03921e-22
FERMT2	RASAL2-AS1	0.71323	9.72497e-81
FLNA	RASAL2-AS1	0.410576	3.05918e-22
FOXC2	RASAL2-AS1	0.319914	1.19866e-13
FSTL1	RASAL2-AS1	0.318453	1.56894e-13
GEM	RASAL2-AS1	0.303327	2.33903e-12
GJA1	RASAL2-AS1	0.546475	3.34305e-41
ITGA2	RASAL2-AS1	0.471203	1.16681e-29
ITGA5	RASAL2-AS1	0.336511	5.07102e-15
ITGB1	RASAL2-AS1	0.51857	1.38882e-36
ITGB5	RASAL2-AS1	0.336165	5.42762e-15
LAMC1	RASAL2-AS1	0.57527	1.9085e-46
MAGEE1	RASAL2-AS1	0.408176	5.61731e-22
MATN2	RASAL2-AS1	0.385436	1.40101e-19
MCM7	RASAL2-AS1	0.320159	1.14563e-13
MGP	RASAL2-AS1	0.431248	1.32514e-24
MMP2	RASAL2-AS1	0.320968	9.86087e-14
MSX1	RASAL2-AS1	0.358113	6.15076e-17
MYLK	RASAL2-AS1	0.357073	7.66629e-17
NID2	RASAL2-AS1	0.470898	1.28278e-29
NOTCH2	RASAL2-AS1	0.337791	3.94217e-15
NT5E	RASAL2-AS1	0.333261	9.56531e-15
PDGFRB	RASAL2-AS1	0.492114	1.39041e-32
PMEPA1	RASAL2-AS1	0.393659	2.00019e-20
PMP22	RASAL2-AS1	0.363064	2.13093e-17
RHOB	RASAL2-AS1	0.471045	1.22568e-29
SGCB	RASAL2-AS1	0.449746	7.32423e-27
SLIT3	RASAL2-AS1	0.438401	1.84368e-25
SNAI2	RASAL2-AS1	0.397096	8.72078e-21
SPARC	RASAL2-AS1	0.559832	1.43065e-43
TGFBR3	RASAL2-AS1	0.563194	3.4869e-44
THBS1	RASAL2-AS1	0.373119	2.33784e-18
THY1	RASAL2-AS1	0.396217	1.07952e-20
TIMP3	RASAL2-AS1	0.54502	5.96849e-41
TPM4	RASAL2-AS1	0.392669	2.53578e-20
VEGFA	RASAL2-AS1	0.308347	9.70601e-13
VEGFC	RASAL2-AS1	0.32676	3.32847e-14
CD59	AL162431.2	-0.317086	2.01579e-13
COL5A3	LAMC1-AS1	0.32681	3.29722e-14
VEGFA	LAMC1-AS1	0.533882	4.59013e-39
BDNF	AL356273.3	0.353017	1.79649e-16
COPA	AL356273.3	0.307443	1.13853e-12
DAB2	AL356273.3	0.379786	5.17123e-19
SGCB	AL356273.3	0.438307	1.89272e-25
TGFBR3	AL356273.3	0.390724	4.03202e-20
TIMP3	AL356273.3	0.391349	3.47468e-20
TPM1	AL356273.3	0.311496	5.5423e-13
VEGFA	AL356273.3	0.350186	3.23115e-16
CALD1	AL078644.1	0.301348	3.29316e-12
COL4A1	AL078644.1	0.302919	2.51032e-12
COPA	AL078644.1	0.451343	4.60594e-27
FERMT2	AL078644.1	0.36579	1.17954e-17
FLNA	AL078644.1	0.339382	2.87725e-15
GJA1	AL078644.1	0.441874	6.95653e-26
ITGA2	AL078644.1	0.369792	4.89958e-18
ITGB1	AL078644.1	0.417877	4.67318e-23
LAMC1	AL078644.1	0.460344	3.21823e-28
MAGEE1	AL078644.1	0.435511	4.11341e-25
NOTCH2	AL078644.1	0.416945	5.95436e-23
PDGFRB	AL078644.1	0.33536	6.35467e-15
PMEPA1	AL078644.1	0.371346	3.47088e-18
SGCB	AL078644.1	0.427089	4.08234e-24
SLIT3	AL078644.1	0.339211	2.9765e-15
TGFBR3	AL078644.1	0.40637	8.84734e-22
TIMP3	AL078644.1	0.451696	4.15511e-27
TPM1	AL078644.1	0.451064	4.99474e-27
VEGFA	AL078644.1	0.416449	6.77292e-23
RHOB	AC096677.1	-0.307974	1.03678e-12
TFPI2	ELF3-AS1	0.306925	1.2473e-12
CXCL6	AL691482.3	0.312035	5.03175e-13
MEST	AL691482.3	0.327611	2.83236e-14
TFPI2	AL691482.3	0.59235	8.25958e-50
ENO2	PCAT6	0.313997	3.53396e-13
GPC1	PCAT6	0.386594	1.06866e-19
LGALS1	PCAT6	0.30046	3.83673e-12
PLOD1	PCAT6	0.317668	1.81183e-13
QSOX1	PCAT6	0.341449	1.90592e-15
CAP2	AL606489.1	0.412572	1.83864e-22
CDH2	AL606489.1	0.392068	2.92717e-20
COPA	AL606489.1	0.445473	2.50402e-26
DAB2	AL606489.1	0.519211	1.09999e-36
LAMA1	AL606489.1	0.356526	8.60558e-17
NOTCH2	AL606489.1	0.395902	1.16502e-20
SGCB	AL606489.1	0.393138	2.2662e-20
TIMP3	AL606489.1	0.359821	4.27558e-17
VCAM1	AL606489.1	0.326802	3.30232e-14
VEGFA	MIR29B2CHG	0.425361	6.48596e-24
FAS	LINC00467	0.306457	1.35432e-12
ACTA2	TGFB2-AS1	0.410316	3.26876e-22
CADM1	TGFB2-AS1	0.367231	8.60793e-18
CALD1	TGFB2-AS1	0.416288	7.06119e-23
COL12A1	TGFB2-AS1	0.3928	2.45709e-20
COL4A1	TGFB2-AS1	0.372161	2.89519e-18
COL4A2	TGFB2-AS1	0.369777	4.91495e-18
COL5A2	TGFB2-AS1	0.300086	4.09068e-12
COPA	TGFB2-AS1	0.402925	2.08744e-21
DCN	TGFB2-AS1	0.300626	3.72858e-12
DST	TGFB2-AS1	0.425076	6.99903e-24
ECM2	TGFB2-AS1	0.357616	6.83503e-17
EFEMP2	TGFB2-AS1	0.322028	8.09772e-14
ELN	TGFB2-AS1	0.334442	7.60198e-15
FBLN2	TGFB2-AS1	0.349533	3.6964e-16
FBLN5	TGFB2-AS1	0.349486	3.73244e-16
FBN1	TGFB2-AS1	0.387613	8.41209e-20
FERMT2	TGFB2-AS1	0.483555	2.31363e-31
FGF2	TGFB2-AS1	0.312951	4.26759e-13
FLNA	TGFB2-AS1	0.508891	4.43663e-35
GJA1	TGFB2-AS1	0.361378	3.06385e-17
INHBA	TGFB2-AS1	0.365089	1.37412e-17
ITGA2	TGFB2-AS1	0.393859	1.90605e-20
ITGA5	TGFB2-AS1	0.3087	9.11807e-13
ITGB1	TGFB2-AS1	0.515971	3.55924e-36
ITGB3	TGFB2-AS1	0.315862	2.52007e-13
ITGB5	TGFB2-AS1	0.369548	5.1703e-18
LAMA2	TGFB2-AS1	0.354927	1.20473e-16
LAMC1	TGFB2-AS1	0.444331	3.46757e-26
LRP1	TGFB2-AS1	0.356623	8.43047e-17
MAGEE1	TGFB2-AS1	0.416653	6.42452e-23
MATN2	TGFB2-AS1	0.308993	8.6571e-13
MGP	TGFB2-AS1	0.401525	2.95036e-21
MMP2	TGFB2-AS1	0.317149	1.99262e-13
MYL9	TGFB2-AS1	0.339883	2.60479e-15
MYLK	TGFB2-AS1	0.564116	2.35991e-44
NID2	TGFB2-AS1	0.302041	2.92244e-12
NOTCH2	TGFB2-AS1	0.544338	7.82139e-41
PDGFRB	TGFB2-AS1	0.338287	3.57366e-15
PMEPA1	TGFB2-AS1	0.365838	1.16727e-17
SDC1	TGFB2-AS1	0.347089	6.09992e-16
SLIT3	TGFB2-AS1	0.516708	2.72785e-36
SPARC	TGFB2-AS1	0.387419	8.8051e-20
TAGLN	TGFB2-AS1	0.385185	1.48542e-19
TGFB1	TGFB2-AS1	0.317345	1.92246e-13
TGFBR3	TGFB2-AS1	0.363852	1.79739e-17
THBS1	TGFB2-AS1	0.398411	6.33209e-21
TIMP3	TGFB2-AS1	0.40021	4.07699e-21
TPM1	TGFB2-AS1	0.326506	3.49278e-14
TPM4	TGFB2-AS1	0.383651	2.12249e-19
ADAM12	LINC01705	0.404365	1.45968e-21
CD44	LINC01705	0.437533	2.34803e-25
CDH11	LINC01705	0.339976	2.5569e-15
COL12A1	LINC01705	0.328391	2.4415e-14
COL5A1	LINC01705	0.379418	5.62516e-19
COL6A2	LINC01705	0.314785	3.06446e-13
COL6A3	LINC01705	0.332892	1.02751e-14
COL7A1	LINC01705	0.420989	2.06824e-23
CTHRC1	LINC01705	0.4353	4.35974e-25
FAP	LINC01705	0.377616	8.48204e-19
FBN1	LINC01705	0.334642	7.31176e-15
FN1	LINC01705	0.398458	6.2609e-21
LGALS1	LINC01705	0.316628	2.19146e-13
MXRA5	LINC01705	0.316911	2.08137e-13
PLAUR	LINC01705	0.479957	7.36941e-31
SCG2	LINC01705	0.469924	1.73551e-29
SERPINH1	LINC01705	0.31844	1.57277e-13
TIMP1	LINC01705	0.418864	3.61195e-23
WNT5A	LINC01705	0.397117	8.67643e-21
CAP2	TAF1A-AS1	0.396656	9.70539e-21
CDH2	TAF1A-AS1	0.31468	3.1233e-13
CDH6	TAF1A-AS1	0.365239	1.33e-17
COPA	TAF1A-AS1	0.415736	8.14567e-23
DAB2	TAF1A-AS1	0.350372	3.10948e-16
FAS	TAF1A-AS1	0.434865	4.91609e-25
SGCB	TAF1A-AS1	0.329026	2.16268e-14
VCAM1	TAF1A-AS1	0.333643	8.88132e-15
FAS	AL592148.3	0.341644	1.833e-15
FGF2	AL592148.3	0.33596	5.65049e-15
IL15	AL592148.3	0.324667	4.9419e-14
WIPF1	AL592148.3	0.320234	1.12966e-13
PCOLCE2	AL392172.1	0.324054	5.54482e-14
VEGFA	AL591895.1	0.345809	7.91546e-16
TPM1	AL353593.3	0.305189	1.69114e-12
VEGFA	AL353593.3	0.468873	2.40134e-29
LAMC2	AL670729.1	0.331637	1.30991e-14
PDLIM4	AL670729.1	0.347874	5.1956e-16
CAP2	AL162595.1	0.362291	2.51795e-17
CDH2	AL162595.1	0.354025	1.4553e-16
COPA	AL162595.1	0.489063	3.82305e-32
DAB2	AL162595.1	0.390604	4.14813e-20
DST	AL162595.1	0.34583	7.88306e-16
FAS	AL162595.1	0.452637	3.15665e-27
ITGAV	AL162595.1	0.307228	1.1826e-12
NOTCH2	AL162595.1	0.397706	7.51962e-21
SGCB	AL162595.1	0.316182	2.37722e-13
TNFAIP3	AL162595.1	0.318675	1.50606e-13
TPM1	AL162595.1	0.431184	1.34829e-24
VCAM1	AL162595.1	0.304512	1.90325e-12
VEGFA	AL162595.1	0.314474	3.24204e-13
WIPF1	AL162595.1	0.302253	2.81731e-12
LAMA3	AL445524.1	0.495953	3.83845e-33
QSOX1	AL445524.1	0.317447	1.88671e-13
ITGB1	AL355472.1	-0.331595	1.32044e-14
CDH2	LINC01132	0.362025	2.66602e-17
DAB2	LINC01132	0.347864	5.20686e-16
FERMT2	LINC01132	0.399487	4.86836e-21
RHOB	LINC01132	0.506343	1.08416e-34
SGCB	LINC01132	0.4243	8.60766e-24
TGFBR3	LINC01132	0.448958	9.19857e-27
TIMP3	LINC01132	0.478981	1.00695e-30
CD59	AL359921.2	-0.300018	4.13857e-12
VEGFA	AL359921.2	0.358796	5.31965e-17
VEGFA	AL359921.1	0.507446	7.37218e-35
IL15	AL390728.6	0.339575	2.769e-15
SAT1	AL390728.6	0.324692	4.91815e-14
SGCB	AC138089.1	0.30274	2.58942e-12
TNFRSF11B	AC138089.1	0.310478	6.64691e-13
TPM1	AC138089.1	0.318502	1.5548e-13
VCAM1	AC138089.1	0.352501	2.00021e-16
MCM7	RNASEH1-AS1	0.309472	7.95019e-13
DKK1	LINC01871	0.397156	8.59466e-21
EMP3	LINC01871	0.44846	1.06233e-26
LGALS1	LINC01871	0.390845	3.91808e-20
WIPF1	LINC01871	0.313379	3.95114e-13
DAB2	ID2-AS1	0.31806	1.68633e-13
ID2	ID2-AS1	0.471335	1.11984e-29
BDNF	AC080162.1	0.324365	5.23075e-14
RHOB	AC080162.1	0.321138	9.55488e-14
VEGFA	AC080162.1	0.633254	9.70406e-59
IL32	AC010969.2	0.347654	5.43568e-16
VEGFA	AC104794.2	0.391877	3.06382e-20
CAP2	AC104794.4	0.359354	4.72405e-17
ITGB3	AC104794.4	0.349552	3.68201e-16
LAMA1	AC104794.4	0.32219	7.8573e-14
MAGEE1	AC104794.4	0.343699	1.21312e-15
SFRP1	AC104794.4	0.420745	2.20506e-23
DAB2	AC007249.1	0.353716	1.55269e-16
VEGFA	AC079148.1	0.374839	1.58929e-18
RHOB	AC012065.3	0.406169	9.30312e-22
GADD45A	HS1BP3-IT1	0.378924	6.29816e-19
RHOB	HS1BP3-IT1	0.583215	5.50441e-48
RHOB	AC018742.1	0.354579	1.29602e-16
SGCB	AC018742.1	0.423579	1.04259e-23
TNFRSF11B	AC018467.1	0.31903	1.4108e-13
ADAM12	AC012073.1	0.351509	2.45785e-16
BASP1	AC012073.1	0.353557	1.60509e-16
BMP1	AC012073.1	0.424501	8.16026e-24
CDH11	AC012073.1	0.322805	7.00506e-14
COL5A1	AC012073.1	0.348797	4.30042e-16
COL5A3	AC012073.1	0.307323	1.16298e-12
COL6A2	AC012073.1	0.374568	1.6893e-18
COL6A3	AC012073.1	0.347999	5.06471e-16
COL7A1	AC012073.1	0.384749	1.64416e-19
COLGALT1	AC012073.1	0.511005	2.10165e-35
DPYSL3	AC012073.1	0.353356	1.67387e-16
FLNA	AC012073.1	0.309648	7.70579e-13
LGALS1	AC012073.1	0.300977	3.51028e-12
LOXL1	AC012073.1	0.346426	6.98281e-16
MCM7	AC012073.1	0.485944	1.06414e-31
MMP14	AC012073.1	0.308242	9.88776e-13
MXRA5	AC012073.1	0.334371	7.7086e-15
NID2	AC012073.1	0.302322	2.78393e-12
OXTR	AC012073.1	0.330601	1.59894e-14
P3H1	AC012073.1	0.409389	4.13438e-22
PLAUR	AC012073.1	0.363404	1.9801e-17
PTX3	AC012073.1	0.328653	2.32246e-14
RGS4	AC012073.1	0.329829	1.85467e-14
SERPINH1	AC012073.1	0.397807	7.33615e-21
TGFB1	AC012073.1	0.322277	7.73032e-14
TPM4	AC012073.1	0.304801	1.80969e-12
BDNF	AC015977.2	0.354094	1.43448e-16
DAB2	AC015977.2	0.336142	5.45278e-15
RHOB	AC015977.2	0.367528	8.06497e-18
VEGFA	AC015977.2	0.433556	7.0481e-25
MSX1	AGBL5-IT1	0.351756	2.33489e-16
VEGFA	AC013403.2	0.411195	2.6137e-22
ENO2	AC074117.1	0.320542	1.06718e-13
VEGFA	AC074117.1	0.424333	8.53363e-24
SGCB	AC104695.2	-0.312637	4.51626e-13
RHOB	AC092164.1	0.337024	4.58499e-15
VEGFA	AC092164.1	0.421843	1.65105e-23
FMOD	LINC01936	0.302419	2.73735e-12
ABI3BP	AL133243.2	0.321751	8.52683e-14
CADM1	AL133243.2	0.386417	1.1137e-19
CALD1	AL133243.2	0.393168	2.24997e-20
CALU	AL133243.2	0.373006	2.39772e-18
CAP2	AL133243.2	0.300609	3.73952e-12
CDH11	AL133243.2	0.336833	4.76064e-15
CDH2	AL133243.2	0.376838	1.01202e-18
COL5A2	AL133243.2	0.306929	1.24655e-12
CTHRC1	AL133243.2	0.33291	1.024e-14
ECM2	AL133243.2	0.305694	1.54824e-12
FAS	AL133243.2	0.368189	6.97555e-18
FERMT2	AL133243.2	0.373106	2.34441e-18
FGF2	AL133243.2	0.304522	1.90019e-12
GJA1	AL133243.2	0.336654	4.93136e-15
ID2	AL133243.2	0.419204	3.30387e-23
ITGAV	AL133243.2	0.383487	2.2044e-19
ITGB1	AL133243.2	0.320111	1.15574e-13
P3H1	AL133243.2	0.317884	1.7418e-13
PLOD2	AL133243.2	0.379291	5.79079e-19
PMP22	AL133243.2	0.333676	8.82566e-15
PRRX1	AL133243.2	0.317036	2.03422e-13
SGCB	AL133243.2	0.386166	1.1811e-19
TGFBR3	AL133243.2	0.307929	1.04497e-12
VEGFA	AL133243.2	0.318665	1.50898e-13
WIPF1	AL133243.2	0.344055	1.12925e-15
CD59	AC020594.1	-0.322753	7.07385e-14
ENO2	AC020594.1	0.333408	9.29653e-15
CDH2	LINC01320	0.394845	1.50365e-20
COPA	LINC01320	0.312852	4.34478e-13
DAB2	LINC01320	0.363044	2.14036e-17
RHOB	LINC01320	0.391186	3.61259e-20
SGCB	LINC01320	0.445283	2.64321e-26
TGFBR3	LINC01320	0.304442	1.92682e-12
TIMP3	LINC01320	0.311722	5.32237e-13
TPM1	LINC01320	0.368401	6.65785e-18
VCAM1	LINC01320	0.300766	3.63977e-12
VEGFA	LINC01320	0.408721	4.8958e-22
VEGFA	AC073218.1	0.530204	1.85921e-38
CALD1	AC007382.1	0.540284	3.85756e-40
CAP2	AC007382.1	0.451909	3.9051e-27
CDH2	AC007382.1	0.437044	2.68965e-25
COL4A1	AC007382.1	0.373868	1.97654e-18
COL4A2	AC007382.1	0.301827	3.03224e-12
COPA	AC007382.1	0.5106	2.42586e-35
DAB2	AC007382.1	0.360372	3.80071e-17
DST	AC007382.1	0.54046	3.6012e-40
ECM2	AC007382.1	0.45905	4.74202e-28
FAS	AC007382.1	0.560955	8.94277e-44
FERMT2	AC007382.1	0.494013	7.37173e-33
FGF2	AC007382.1	0.429449	2.15973e-24
FLNA	AC007382.1	0.32033	1.10992e-13
GJA1	AC007382.1	0.47234	8.18873e-30
ITGA2	AC007382.1	0.5097	3.33508e-35
ITGAV	AC007382.1	0.541008	2.90526e-40
ITGB1	AC007382.1	0.656236	2.25057e-64
ITGB3	AC007382.1	0.337296	4.34593e-15
LAMA2	AC007382.1	0.325382	4.31918e-14
LAMC1	AC007382.1	0.512109	1.41962e-35
MAGEE1	AC007382.1	0.462759	1.5548e-28
MYLK	AC007382.1	0.499062	1.33725e-33
NOTCH2	AC007382.1	0.63929	3.57779e-60
NT5E	AC007382.1	0.33086	1.52149e-14
PDGFRB	AC007382.1	0.346337	7.10979e-16
SGCB	AC007382.1	0.548722	1.35895e-41
SLIT3	AC007382.1	0.393783	1.94135e-20
SPARC	AC007382.1	0.334697	7.23315e-15
TGFBR3	AC007382.1	0.622697	2.62418e-56
THBS1	AC007382.1	0.325074	4.5776e-14
TIMP3	AC007382.1	0.477514	1.60587e-30
TNFAIP3	AC007382.1	0.316665	2.17665e-13
TPM1	AC007382.1	0.408383	5.3317e-22
WIPF1	AC007382.1	0.482859	2.89811e-31
CXCL1	CYP1B1-AS1	0.312965	4.2569e-13
CXCL6	CYP1B1-AS1	0.320528	1.06984e-13
CALD1	SOS1-IT1	0.388966	6.11483e-20
CAP2	SOS1-IT1	0.34092	2.11844e-15
DST	SOS1-IT1	0.395167	1.39119e-20
ECM2	SOS1-IT1	0.319228	1.36046e-13
FAS	SOS1-IT1	0.320624	1.05107e-13
FERMT2	SOS1-IT1	0.451902	3.91246e-27
GJA1	SOS1-IT1	0.328772	2.27009e-14
IL15	SOS1-IT1	0.315387	2.74741e-13
ITGB1	SOS1-IT1	0.326259	3.65982e-14
LAMC1	SOS1-IT1	0.301346	3.29458e-12
MAGEE1	SOS1-IT1	0.311359	5.67973e-13
NOTCH2	SOS1-IT1	0.337646	4.05589e-15
SGCB	SOS1-IT1	0.370602	4.09505e-18
TGFBR3	SOS1-IT1	0.446083	2.10319e-26
VEGFA	SOS1-IT1	0.395054	1.42983e-20
WIPF1	SOS1-IT1	0.43941	1.39044e-25
ITGAV	AC007388.1	0.300962	3.51939e-12
PFN2	AC007388.1	0.304989	1.75122e-12
SLIT2	AC007388.1	0.437734	2.22021e-25
SNTB1	AC007388.1	0.629133	8.85982e-58
MCM7	LINC01126	0.330895	1.51114e-14
VEGFA	LINC01126	0.498782	1.47107e-33
ITGB1	AC010883.1	-0.308142	1.00639e-12
VEGFA	AC010883.1	0.366627	9.82623e-18
DST	AC079807.1	0.358434	5.74507e-17
FERMT2	AC079807.1	0.310873	6.19436e-13
MAGEE1	AC079807.1	0.325034	4.61172e-14
MCM7	AC079807.1	0.384529	1.73056e-19
NOTCH2	AC079807.1	0.311434	5.60385e-13
TIMP3	AC079807.1	0.372644	2.59969e-18
VEGFA	AC079807.1	0.479173	9.46927e-31
COL5A3	AC093110.1	0.352651	1.93844e-16
FERMT2	AC093110.1	0.304039	2.06682e-12
PDGFRB	AC093110.1	0.369382	5.36413e-18
VEGFA	AC093110.1	0.586531	1.21714e-48
BGN	AC007743.1	0.310454	6.67539e-13
CALD1	AC007743.1	0.40386	1.65502e-21
CAPG	AC007743.1	-0.355922	9.77511e-17
COL4A1	AC007743.1	0.422763	1.29449e-23
COL4A2	AC007743.1	0.376396	1.11844e-18
ECM2	AC007743.1	0.319775	1.22979e-13
FERMT2	AC007743.1	0.57442	2.77329e-46
GJA1	AC007743.1	0.533579	5.15378e-39
ID2	AC007743.1	0.331009	1.47836e-14
ITGA2	AC007743.1	0.40415	1.53982e-21
ITGB1	AC007743.1	0.490897	2.08383e-32
LAMC1	AC007743.1	0.501406	5.99408e-34
MAGEE1	AC007743.1	0.387885	7.89039e-20
MATN2	AC007743.1	0.329222	2.08305e-14
MYLK	AC007743.1	0.341974	1.71588e-15
NID2	AC007743.1	0.308733	9.0642e-13
NOTCH2	AC007743.1	0.316963	2.06136e-13
PDGFRB	AC007743.1	0.415247	9.24489e-23
PMEPA1	AC007743.1	0.322931	6.84205e-14
RHOB	AC007743.1	0.485303	1.31136e-31
SGCB	AC007743.1	0.408225	5.54953e-22
SLIT3	AC007743.1	0.364391	1.59892e-17
SPARC	AC007743.1	0.429871	1.92657e-24
TGFBR3	AC007743.1	0.573799	3.64143e-46
TIMP3	AC007743.1	0.568942	3.00246e-45
VEGFA	AC007743.1	0.498017	1.90813e-33
CAP2	AC016747.1	0.505233	1.59639e-34
CDH2	AC016747.1	0.454458	1.85009e-27
CDH6	AC016747.1	0.4356	4.0138e-25
COPA	AC016747.1	0.37774	8.24629e-19
DAB2	AC016747.1	0.524178	1.77302e-37
FAS	AC016747.1	0.440222	1.10752e-25
ITGAV	AC016747.1	0.374648	1.65907e-18
SGCB	AC016747.1	0.407763	6.23345e-22
TNFRSF11B	AC016747.1	0.315715	2.58818e-13
VCAM1	AC016747.1	0.390112	4.6627e-20
VEGFA	AC016747.2	0.31317	4.10316e-13
COPA	AC016727.1	0.357965	6.34643e-17
DAB2	AC016727.1	0.406666	8.21448e-22
IL15	AC016727.1	0.338918	3.15436e-15
RHOB	AC016727.1	0.312268	4.82591e-13
SGCB	AC016727.1	0.413359	1.50279e-22
TPM1	AC016727.1	0.320115	1.1548e-13
VEGFA	AC016727.1	0.424196	8.84956e-24
VEGFA	AC007098.1	0.408002	5.86918e-22
VEGFA	AC012368.1	0.385651	1.33222e-19
CAP2	AC008074.2	0.323827	5.78613e-14
IL32	AC008074.2	0.306124	1.43582e-12
VCAM1	AC008074.2	0.351772	2.32701e-16
DAB2	PCBP1-AS1	0.347904	5.16406e-16
VEGFA	PCBP1-AS1	0.444506	3.29913e-26
COL7A1	DGUOK-AS1	0.351167	2.63812e-16
IL15	DGUOK-AS1	0.342832	1.44449e-15
VEGFA	DGUOK-AS1	0.448164	1.15699e-26
CALD1	AC073046.1	0.385742	1.30444e-19
CDH2	AC073046.1	0.375398	1.40134e-18
COL4A1	AC073046.1	0.302556	2.67353e-12
COLGALT1	AC073046.1	0.360406	3.77347e-17
COPA	AC073046.1	0.408644	4.99169e-22
DAB2	AC073046.1	0.404088	1.56413e-21
DST	AC073046.1	0.47508	3.46759e-30
FAS	AC073046.1	0.334923	6.92218e-15
FERMT2	AC073046.1	0.303705	2.19027e-12
FLNA	AC073046.1	0.389197	5.79081e-20
ITGA2	AC073046.1	0.338214	3.6257e-15
ITGB1	AC073046.1	0.423592	1.03916e-23
LAMC1	AC073046.1	0.389881	4.92464e-20
LRP1	AC073046.1	0.466568	4.87869e-29
MCM7	AC073046.1	0.382708	2.64e-19
MYLK	AC073046.1	0.332738	1.05861e-14
NOTCH2	AC073046.1	0.582048	9.32176e-48
SGCB	AC073046.1	0.313514	3.85632e-13
TGFBR3	AC073046.1	0.380369	4.52477e-19
THBS1	AC073046.1	0.367377	8.33683e-18
TIMP3	AC073046.1	0.449106	8.81553e-27
TNFAIP3	AC073046.1	0.490821	2.13714e-32
TPM1	AC073046.1	0.401853	2.72117e-21
VEGFA	AC073046.1	0.35081	2.84035e-16
WIPF1	AC073046.1	0.471968	9.19398e-30
COPA	BOLA3-AS1	0.435858	3.73686e-25
FERMT2	BOLA3-AS1	0.317494	1.87074e-13
ITGB1	BOLA3-AS1	0.304471	1.9169e-12
LAMA1	BOLA3-AS1	0.398687	5.91929e-21
LAMC1	BOLA3-AS1	0.370148	4.52829e-18
MAGEE1	BOLA3-AS1	0.374066	1.89078e-18
NOTCH2	BOLA3-AS1	0.30023	3.99099e-12
TGFBR3	BOLA3-AS1	0.322547	7.35099e-14
TIMP3	BOLA3-AS1	0.313895	3.60015e-13
COLGALT1	AC005041.3	0.329107	2.12917e-14
MCM7	AC005041.3	0.403217	1.9418e-21
CAP2	LBX2-AS1	0.302075	2.90509e-12
CDH2	LBX2-AS1	0.321498	8.93711e-14
DAB2	LBX2-AS1	0.390635	4.11813e-20
IL32	LBX2-AS1	0.415193	9.3732e-23
SGCB	LBX2-AS1	0.310876	6.19193e-13
SNTB1	LBX2-AS1	-0.325868	3.94046e-14
COLGALT1	AC019069.1	0.300118	4.06793e-12
FMOD	AC019069.1	0.309866	7.41256e-13
GPC1	AC019069.1	0.393793	1.93663e-20
TGFB1	AC019069.1	0.305392	1.63227e-12
VIM	AC019069.1	0.321721	8.57322e-14
CALD1	AC005034.3	0.496088	3.66742e-33
CALU	AC005034.3	0.402384	2.38644e-21
CAP2	AC005034.3	0.465439	6.88822e-29
CDH2	AC005034.3	0.483224	2.57553e-31
CDH6	AC005034.3	0.403259	1.92158e-21
COL4A1	AC005034.3	0.300509	3.80422e-12
COPA	AC005034.3	0.489416	3.40306e-32
DAB2	AC005034.3	0.388417	6.96067e-20
DST	AC005034.3	0.441339	8.0903e-26
ECM2	AC005034.3	0.377112	9.50951e-19
FAS	AC005034.3	0.506041	1.20489e-34
FERMT2	AC005034.3	0.38497	1.5617e-19
FGF2	AC005034.3	0.417165	5.62432e-23
FSTL1	AC005034.3	0.359803	4.29245e-17
GJA1	AC005034.3	0.331155	1.43729e-14
ITGA2	AC005034.3	0.425537	6.18893e-24
ITGAV	AC005034.3	0.623312	1.90494e-56
ITGB1	AC005034.3	0.553366	2.06806e-42
LAMC1	AC005034.3	0.457311	7.95949e-28
LRP1	AC005034.3	0.331813	1.26609e-14
MAGEE1	AC005034.3	0.407645	6.42197e-22
MYLK	AC005034.3	0.421318	1.89646e-23
NOTCH2	AC005034.3	0.522127	3.78138e-37
PLOD2	AC005034.3	0.365379	1.29004e-17
SGCB	AC005034.3	0.494412	6.44783e-33
TGFBR3	AC005034.3	0.44727	1.49643e-26
THBS1	AC005034.3	0.329154	2.11031e-14
TIMP3	AC005034.3	0.31513	2.8783e-13
TPM1	AC005034.3	0.309482	7.93678e-13
VCAM1	AC005034.3	0.355536	1.06023e-16
VCAN	AC005034.3	0.300846	3.59007e-12
WIPF1	AC005034.3	0.436468	3.15642e-25
CALD1	AC005034.5	0.541975	1.98783e-40
CAP2	AC005034.5	0.517804	1.83423e-36
CDH2	AC005034.5	0.513244	9.4709e-36
CDH6	AC005034.5	0.373967	1.93306e-18
COPA	AC005034.5	0.519898	8.56162e-37
DAB2	AC005034.5	0.54018	4.01766e-40
DST	AC005034.5	0.405792	1.02246e-21
ECM2	AC005034.5	0.432161	1.03282e-24
FAS	AC005034.5	0.475444	3.09185e-30
FERMT2	AC005034.5	0.446664	1.78046e-26
FGF2	AC005034.5	0.318442	1.57222e-13
FSTL1	AC005034.5	0.306685	1.30108e-12
GJA1	AC005034.5	0.408785	4.81731e-22
ID2	AC005034.5	0.386719	1.03765e-19
ITGA2	AC005034.5	0.452441	3.34266e-27
ITGAV	AC005034.5	0.498613	1.55834e-33
ITGB1	AC005034.5	0.5579	3.19811e-43
LAMC1	AC005034.5	0.435929	3.66435e-25
MAGEE1	AC005034.5	0.424225	8.78242e-24
MYLK	AC005034.5	0.412993	1.65084e-22
NOTCH2	AC005034.5	0.558004	3.0624e-43
SGCB	AC005034.5	0.654736	5.43338e-64
SLIT3	AC005034.5	0.307133	1.20251e-12
TGFBR3	AC005034.5	0.558328	2.67773e-43
THBS1	AC005034.5	0.382451	2.8016e-19
TIMP3	AC005034.5	0.452765	3.04078e-27
TNFAIP3	AC005034.5	0.311153	5.89259e-13
TPM1	AC005034.5	0.422449	1.4067e-23
VCAM1	AC005034.5	0.367608	7.92474e-18
VEGFA	AC005034.5	0.323995	5.60613e-14
WIPF1	AC005034.5	0.482353	3.41253e-31
VEGFA	AC062037.2	0.399751	4.56324e-21
ADAM12	LINC01943	0.38257	2.72618e-19
BASP1	LINC01943	0.397802	7.34572e-21
BMP1	LINC01943	0.415977	7.65429e-23
COL12A1	LINC01943	0.300345	3.9131e-12
COL1A2	LINC01943	0.310926	6.13669e-13
COL3A1	LINC01943	0.389593	5.27221e-20
COL5A1	LINC01943	0.371183	3.59971e-18
COL5A2	LINC01943	0.35193	2.25209e-16
COL5A3	LINC01943	0.317897	1.73758e-13
COL6A2	LINC01943	0.4503	6.2375e-27
COL6A3	LINC01943	0.443756	4.08282e-26
COLGALT1	LINC01943	0.351299	2.56715e-16
DKK1	LINC01943	0.339854	2.61951e-15
DPYSL3	LINC01943	0.377339	9.03373e-19
ECM1	LINC01943	0.388575	6.70692e-20
EMP3	LINC01943	0.510034	2.96393e-35
FAP	LINC01943	0.491663	1.61582e-32
FBN1	LINC01943	0.312131	4.94575e-13
FN1	LINC01943	0.342971	1.40465e-15
INHBA	LINC01943	0.343114	1.36495e-15
ITGA5	LINC01943	0.317547	1.85262e-13
LGALS1	LINC01943	0.496358	3.34815e-33
MGP	LINC01943	0.305805	1.51844e-12
MMP2	LINC01943	0.319483	1.29784e-13
PCOLCE	LINC01943	0.317145	1.99403e-13
PLAUR	LINC01943	0.416171	7.27926e-23
POSTN	LINC01943	0.369325	5.432e-18
PRSS2	LINC01943	0.306711	1.29525e-12
SERPINH1	LINC01943	0.380719	4.17517e-19
SNAI2	LINC01943	0.442377	6.03495e-26
THBS2	LINC01943	0.362235	2.54823e-17
TIMP1	LINC01943	0.485174	1.36756e-31
TNC	LINC01943	0.32204	8.07957e-14
TPM2	LINC01943	0.398244	6.59537e-21
TPM4	LINC01943	0.53305	6.30744e-39
VEGFC	LINC01943	0.373147	2.32299e-18
WIPF1	LINC01943	0.364972	1.40938e-17
ADAM12	CYTOR	0.417973	4.55753e-23
BASP1	CYTOR	0.304733	1.83138e-12
BGN	CYTOR	0.333094	9.88071e-15
BMP1	CYTOR	0.503765	2.65692e-34
CDH11	CYTOR	0.333719	8.75218e-15
COL12A1	CYTOR	0.320035	1.17216e-13
COL1A2	CYTOR	0.361858	2.76379e-17
COL3A1	CYTOR	0.411235	2.58681e-22
COL4A1	CYTOR	0.300797	3.62067e-12
COL4A2	CYTOR	0.333484	9.16049e-15
COL5A1	CYTOR	0.421546	1.78575e-23
COL5A2	CYTOR	0.420114	2.60284e-23
COL5A3	CYTOR	0.398016	6.97295e-21
COL6A2	CYTOR	0.482336	3.43127e-31
COL6A3	CYTOR	0.392452	2.67077e-20
COL7A1	CYTOR	0.333945	8.3749e-15
COLGALT1	CYTOR	0.386117	1.19471e-19
DPYSL3	CYTOR	0.314299	3.34643e-13
ECM1	CYTOR	0.379927	5.00716e-19
EFEMP2	CYTOR	0.344661	9.99044e-16
EMP3	CYTOR	0.55272	2.69183e-42
FAP	CYTOR	0.473705	5.34122e-30
FBN1	CYTOR	0.336163	5.43049e-15
FN1	CYTOR	0.350994	2.73408e-16
GPC1	CYTOR	0.364275	1.6397e-17
HTRA1	CYTOR	0.416903	6.02063e-23
INHBA	CYTOR	0.347801	5.27449e-16
ITGA5	CYTOR	0.456095	1.14153e-27
LGALS1	CYTOR	0.570037	1.87148e-45
MGP	CYTOR	0.313908	3.59129e-13
MMP2	CYTOR	0.368026	7.23025e-18
MSX1	CYTOR	0.395041	1.43414e-20
MYL9	CYTOR	0.312899	4.30803e-13
P3H1	CYTOR	0.37149	3.36193e-18
PCOLCE	CYTOR	0.353599	1.59102e-16
PLAUR	CYTOR	0.417519	5.12937e-23
PLOD1	CYTOR	0.312373	4.73531e-13
PMEPA1	CYTOR	0.419466	3.08502e-23
POSTN	CYTOR	0.395217	1.37476e-20
PPIB	CYTOR	0.363238	2.05259e-17
QSOX1	CYTOR	0.301798	3.04726e-12
SERPINE1	CYTOR	0.368454	6.58164e-18
SERPINH1	CYTOR	0.48907	3.81399e-32
SNAI2	CYTOR	0.372945	2.43019e-18
SPARC	CYTOR	0.325572	4.1674e-14
TGFB1	CYTOR	0.414972	9.92343e-23
THBS2	CYTOR	0.319411	1.31528e-13
THY1	CYTOR	0.402772	2.16787e-21
TIMP1	CYTOR	0.574499	2.67889e-46
TPM2	CYTOR	0.490502	2.37579e-32
TPM4	CYTOR	0.505739	1.33832e-34
VIM	CYTOR	0.403287	1.90838e-21
SERPINE1	AC133644.2	0.610251	1.47624e-53
TGFB1	AC133644.2	0.331675	1.30032e-14
COPA	AC062029.1	0.408113	5.70783e-22
LAMA1	AC062029.1	0.5012	6.43541e-34
MAGEE1	AC062029.1	0.428514	2.78109e-24
VEGFA	AC062029.1	0.35242	2.03413e-16
CD59	AC103563.7	0.480422	6.35099e-31
DAB2	AC103563.7	-0.318917	1.44059e-13
IGFBP4	AC103563.7	-0.32533	4.36165e-14
PFN2	AC103563.7	0.671033	2.85311e-68
SDC4	AC103563.7	0.510757	2.29462e-35
SLIT2	AC103563.7	0.554008	1.59032e-42
SNTB1	AC103563.7	0.644586	1.85871e-61
VIM	AC103563.7	-0.338916	3.15582e-15
PLOD3	AC009237.14	0.350242	3.19405e-16
QSOX1	AC009237.14	0.341513	1.88159e-15
CADM1	AC009237.15	0.302677	2.61808e-12
VEGFA	LINC00342	0.570998	1.23466e-45
CALD1	STARD7-AS1	0.300789	3.62574e-12
COLGALT1	STARD7-AS1	0.311004	6.0521e-13
DST	STARD7-AS1	0.472914	6.84329e-30
FERMT2	STARD7-AS1	0.346555	6.80117e-16
FLNA	STARD7-AS1	0.339499	2.81092e-15
MAGEE1	STARD7-AS1	0.305413	1.62611e-12
MCM7	STARD7-AS1	0.356976	7.82505e-17
MMP2	STARD7-AS1	0.301946	2.97037e-12
NOTCH2	STARD7-AS1	0.304218	2.00335e-12
WIPF1	STARD7-AS1	0.318988	1.42173e-13
ADAM12	CNNM3-DT	-0.334035	8.22916e-15
BDNF	CNNM3-DT	0.353866	1.50449e-16
CALU	CNNM3-DT	-0.311322	5.71732e-13
DAB2	CNNM3-DT	0.322665	7.19109e-14
FAP	CNNM3-DT	-0.333335	9.43006e-15
FN1	CNNM3-DT	-0.304329	1.96486e-12
PVR	CNNM3-DT	-0.306755	1.28525e-12
QSOX1	CNNM3-DT	-0.377631	8.4526e-19
TGFBI	CNNM3-DT	-0.307515	1.12416e-12
TPM4	CNNM3-DT	-0.30601	1.46486e-12
VEGFA	CNNM3-DT	0.331191	1.42737e-14
ADAM12	AC109826.1	0.401677	2.84196e-21
CADM1	AC109826.1	0.328059	2.60064e-14
CALU	AC109826.1	0.343609	1.23543e-15
COL6A2	AC109826.1	0.388033	7.62085e-20
COLGALT1	AC109826.1	0.378949	6.26181e-19
DPYSL3	AC109826.1	0.418612	3.85788e-23
LOXL2	AC109826.1	0.480461	6.2717e-31
MEST	AC109826.1	0.370058	4.61878e-18
PTX3	AC109826.1	0.497419	2.33726e-33
RGS4	AC109826.1	0.450224	6.37571e-27
SERPINH1	AC109826.1	0.379712	5.25962e-19
VCAN	AC109826.1	0.307839	1.06172e-12
WIPF1	AC109826.1	0.30317	2.40348e-12
VEGFA	AC018690.1	0.447667	1.33468e-26
BDNF	TBC1D8-AS1	0.327526	2.87851e-14
COPA	TBC1D8-AS1	0.319245	1.35615e-13
DAB2	TBC1D8-AS1	0.346037	7.55735e-16
LAMC1	TBC1D8-AS1	0.327937	2.66201e-14
MAGEE1	TBC1D8-AS1	0.387807	8.03716e-20
MCM7	TBC1D8-AS1	0.356719	8.26156e-17
RHOB	TBC1D8-AS1	0.369887	4.79771e-18
SGCB	TBC1D8-AS1	0.316785	2.12976e-13
TGFBR3	TBC1D8-AS1	0.362041	2.65674e-17
TIMP3	TBC1D8-AS1	0.355454	1.07852e-16
TPM1	TBC1D8-AS1	0.308593	9.29224e-13
VEGFA	TBC1D8-AS1	0.506485	1.03176e-34
NNMT	LINC01127	0.300831	3.59943e-12
TGFBI	LINC01127	0.513387	8.999e-36
FAP	PANTR1	-0.303912	2.11286e-12
IL32	PANTR1	0.346015	7.59198e-16
THBS2	PANTR1	-0.308067	1.01987e-12
VCAM1	PANTR1	0.321051	9.71124e-14
BDNF	AC018730.2	0.337652	4.05172e-15
CAP2	AC018730.2	0.320109	1.15608e-13
CDH2	AC018730.2	0.453379	2.54026e-27
COPA	AC018730.2	0.392678	2.53013e-20
DAB2	AC018730.2	0.407766	6.22957e-22
ENO2	AC018730.2	0.304802	1.80931e-12
LAMC1	AC018730.2	0.300928	3.53993e-12
MAGEE1	AC018730.2	0.335848	5.77567e-15
MCM7	AC018730.2	0.391748	3.1595e-20
NOTCH2	AC018730.2	0.312528	4.6052e-13
RHOB	AC018730.2	0.449154	8.69197e-27
SGCB	AC018730.2	0.434107	6.05795e-25
TGFBR3	AC018730.2	0.349005	4.12087e-16
TIMP3	AC018730.2	0.455237	1.47084e-27
TPM1	AC018730.2	0.335675	5.97548e-15
VEGFA	AC018730.2	0.619994	1.06317e-55
LAMC2	LINC01159	0.306696	1.29868e-12
IL15	AC012360.3	0.33688	4.7165e-15
VEGFA	AC012360.3	0.550713	6.08405e-42
BDNF	LINC01789	0.488956	3.96014e-32
DAB2	LINC01789	0.34481	9.693e-16
SGCB	LINC01789	0.337798	3.93672e-15
VEGFA	LINC01789	0.334798	7.09228e-15
BDNF	LINC01886	0.452636	3.15792e-27
CAP2	LINC01886	0.309484	7.93384e-13
DAB2	LINC01886	0.468435	2.74925e-29
SGCB	LINC01886	0.429192	2.31533e-24
SPARC	LINC01594	-0.318962	1.42861e-13
PFN2	GCC2-AS1	0.306257	1.40276e-12
SNTB1	GCC2-AS1	0.301224	3.36426e-12
DPYSL3	LIMS1-AS1	0.338539	3.40046e-15
FZD8	LIMS1-AS1	0.441544	7.63617e-26
GEM	LIMS1-AS1	0.499138	1.30305e-33
IL6	LIMS1-AS1	0.686941	1.0119e-72
VEGFA	LIMS1-AS1	0.302072	2.90664e-12
CXCL12	SH3RF3-AS1	0.357023	7.74771e-17
FBLN2	SH3RF3-AS1	0.335483	6.2036e-15
FERMT2	SH3RF3-AS1	0.425074	7.00307e-24
FLNA	SH3RF3-AS1	0.328362	2.45479e-14
IGFBP4	SH3RF3-AS1	0.348865	4.24084e-16
MATN2	SH3RF3-AS1	0.317593	1.83715e-13
RHOB	SH3RF3-AS1	0.302584	2.66027e-12
SLIT3	SH3RF3-AS1	0.307873	1.05537e-12
TGFBR3	SH3RF3-AS1	0.444397	3.40256e-26
THBS1	SH3RF3-AS1	0.352062	2.19105e-16
TIMP3	SH3RF3-AS1	0.464613	8.86135e-29
ACTA2	MIR4435-2HG	0.403032	2.03281e-21
ADAM12	MIR4435-2HG	0.345099	9.14173e-16
BGN	MIR4435-2HG	0.528058	4.17272e-38
BMP1	MIR4435-2HG	0.490481	2.39242e-32
CALD1	MIR4435-2HG	0.341602	1.84862e-15
CDH11	MIR4435-2HG	0.379947	4.98389e-19
COL12A1	MIR4435-2HG	0.465611	6.53718e-29
COL1A2	MIR4435-2HG	0.37121	3.57768e-18
COL3A1	MIR4435-2HG	0.488243	5.00815e-32
COL4A1	MIR4435-2HG	0.639708	2.83885e-60
COL4A2	MIR4435-2HG	0.644631	1.81233e-61
COL5A1	MIR4435-2HG	0.401377	3.05967e-21
COL5A2	MIR4435-2HG	0.558687	2.30575e-43
COL5A3	MIR4435-2HG	0.547483	2.23379e-41
COL6A2	MIR4435-2HG	0.462536	1.66321e-28
COL6A3	MIR4435-2HG	0.344324	1.06941e-15
COLGALT1	MIR4435-2HG	0.395036	1.43601e-20
DPYSL3	MIR4435-2HG	0.368297	6.81265e-18
ECM1	MIR4435-2HG	0.333757	8.68803e-15
ECM2	MIR4435-2HG	0.339025	3.08846e-15
EFEMP2	MIR4435-2HG	0.363369	1.99515e-17
EMP3	MIR4435-2HG	0.360442	3.74444e-17
FAP	MIR4435-2HG	0.561585	6.86591e-44
FBLN2	MIR4435-2HG	0.303472	2.28087e-12
FBN1	MIR4435-2HG	0.503667	2.74884e-34
FERMT2	MIR4435-2HG	0.453115	2.74468e-27
FLNA	MIR4435-2HG	0.4305	1.62416e-24
FN1	MIR4435-2HG	0.424537	8.08134e-24
FOXC2	MIR4435-2HG	0.328914	2.20955e-14
FSTL1	MIR4435-2HG	0.382237	2.94397e-19
GEM	MIR4435-2HG	0.324826	4.79567e-14
GJA1	MIR4435-2HG	0.471805	9.67359e-30
HTRA1	MIR4435-2HG	0.49603	3.73957e-33
IGFBP4	MIR4435-2HG	0.355968	9.68019e-17
INHBA	MIR4435-2HG	0.44943	8.0251e-27
ITGA2	MIR4435-2HG	0.35212	2.16518e-16
ITGA5	MIR4435-2HG	0.618594	2.18379e-55
ITGB1	MIR4435-2HG	0.432851	8.55155e-25
ITGB5	MIR4435-2HG	0.402073	2.57722e-21
LAMC1	MIR4435-2HG	0.480727	5.75754e-31
LGALS1	MIR4435-2HG	0.416049	7.51282e-23
MGP	MIR4435-2HG	0.501208	6.41773e-34
MMP2	MIR4435-2HG	0.473781	5.21613e-30
MSX1	MIR4435-2HG	0.509115	4.10023e-35
MYL9	MIR4435-2HG	0.362066	2.64254e-17
NID2	MIR4435-2HG	0.526958	6.30083e-38
NT5E	MIR4435-2HG	0.307322	1.16319e-12
OXTR	MIR4435-2HG	0.371054	3.7041e-18
P3H1	MIR4435-2HG	0.318977	1.42468e-13
PCOLCE	MIR4435-2HG	0.305738	1.53623e-12
PDGFRB	MIR4435-2HG	0.573759	3.70557e-46
PMEPA1	MIR4435-2HG	0.555309	9.32358e-43
PMP22	MIR4435-2HG	0.449209	8.55691e-27
POSTN	MIR4435-2HG	0.451342	4.60708e-27
SCG2	MIR4435-2HG	0.311442	5.59588e-13
SERPINH1	MIR4435-2HG	0.508202	5.65249e-35
SLIT3	MIR4435-2HG	0.370534	4.15737e-18
SNAI2	MIR4435-2HG	0.506064	1.19522e-34
SPARC	MIR4435-2HG	0.621193	5.7254e-56
TAGLN	MIR4435-2HG	0.367477	8.15638e-18
TGFB1	MIR4435-2HG	0.389691	5.1513e-20
THBS2	MIR4435-2HG	0.307086	1.21239e-12
THY1	MIR4435-2HG	0.623088	2.14061e-56
TIMP1	MIR4435-2HG	0.498056	1.88309e-33
TPM2	MIR4435-2HG	0.514768	5.48838e-36
TPM4	MIR4435-2HG	0.64992	8.90246e-63
VEGFC	MIR4435-2HG	0.432861	8.52765e-25
VIM	MIR4435-2HG	0.454808	1.66894e-27
BGN	AC108463.2	0.39873	5.85848e-21
BMP1	AC108463.2	0.396	1.13756e-20
CALD1	AC108463.2	0.544258	8.07332e-41
CALU	AC108463.2	0.31239	4.72051e-13
COL12A1	AC108463.2	0.35537	1.09767e-16
COL3A1	AC108463.2	0.367043	8.96984e-18
COL4A1	AC108463.2	0.661069	1.27e-65
COL4A2	AC108463.2	0.608607	3.33648e-53
COL5A2	AC108463.2	0.491404	1.7612e-32
COL5A3	AC108463.2	0.509811	3.20682e-35
COLGALT1	AC108463.2	0.341274	1.974e-15
DST	AC108463.2	0.32997	1.80503e-14
ECM2	AC108463.2	0.463237	1.34549e-28
FAP	AC108463.2	0.358891	5.21395e-17
FBLN2	AC108463.2	0.312377	4.73155e-13
FBN1	AC108463.2	0.39936	5.02195e-21
FERMT2	AC108463.2	0.497889	1.99334e-33
FLNA	AC108463.2	0.376041	1.21206e-18
FN1	AC108463.2	0.347062	6.13401e-16
FSTL1	AC108463.2	0.354733	1.25477e-16
GJA1	AC108463.2	0.527141	5.88376e-38
HTRA1	AC108463.2	0.32018	1.1411e-13
INHBA	AC108463.2	0.360907	3.38974e-17
ITGA2	AC108463.2	0.394796	1.52137e-20
ITGA5	AC108463.2	0.511171	1.98159e-35
ITGAV	AC108463.2	0.301414	3.25582e-12
ITGB1	AC108463.2	0.652594	1.89706e-63
ITGB5	AC108463.2	0.362608	2.35133e-17
LAMC1	AC108463.2	0.619724	1.22204e-55
LRP1	AC108463.2	0.354113	1.42897e-16
MGP	AC108463.2	0.317515	1.8634e-13
MMP2	AC108463.2	0.357734	6.66546e-17
MYLK	AC108463.2	0.469472	1.99576e-29
NID2	AC108463.2	0.390784	3.97499e-20
NOTCH2	AC108463.2	0.439206	1.47245e-25
PDGFRB	AC108463.2	0.612651	4.44825e-54
PMEPA1	AC108463.2	0.406411	8.75674e-22
PMP22	AC108463.2	0.361205	3.17961e-17
POSTN	AC108463.2	0.345338	8.71033e-16
SLIT3	AC108463.2	0.432537	9.31907e-25
SNAI2	AC108463.2	0.363057	2.13416e-17
SPARC	AC108463.2	0.571097	1.18234e-45
TGFBR3	AC108463.2	0.345448	8.51754e-16
THY1	AC108463.2	0.477806	1.4638e-30
TNFAIP3	AC108463.2	0.316555	2.22108e-13
TPM1	AC108463.2	0.340234	2.4288e-15
TPM4	AC108463.2	0.511278	1.90773e-35
VEGFA	AC108463.2	0.356429	8.78386e-17
VEGFC	AC108463.2	0.308701	9.11559e-13
VIM	AC108463.2	0.355077	1.16755e-16
WIPF1	AC108463.2	0.331859	1.2549e-14
CALD1	AC092645.1	0.364734	1.48442e-17
CALU	AC092645.1	0.336493	5.08979e-15
CDH2	AC092645.1	0.412902	1.68981e-22
CDH6	AC092645.1	0.321044	9.72403e-14
COL4A1	AC092645.1	0.302248	2.81939e-12
COLGALT1	AC092645.1	0.329872	1.83911e-14
COPA	AC092645.1	0.395017	1.44245e-20
DST	AC092645.1	0.422238	1.48759e-23
ECM2	AC092645.1	0.358502	5.66292e-17
FAS	AC092645.1	0.33455	7.44478e-15
FBN1	AC092645.1	0.335572	6.09696e-15
FGF2	AC092645.1	0.321503	8.92796e-14
FLNA	AC092645.1	0.317909	1.73372e-13
FMOD	AC092645.1	0.355797	1.00346e-16
ITGB1	AC092645.1	0.470487	1.45754e-29
ITGB5	AC092645.1	0.306684	1.30123e-12
LAMC1	AC092645.1	0.357097	7.62759e-17
LRP1	AC092645.1	0.461729	2.12199e-28
MYLK	AC092645.1	0.411918	2.1733e-22
NOTCH2	AC092645.1	0.559048	1.9841e-43
THBS2	AC092645.1	0.307552	1.11685e-12
TPM4	AC092645.1	0.314324	3.33138e-13
VCAN	AC092645.1	0.322604	7.27313e-14
ADAM12	FLJ42351	0.305729	1.53882e-12
AREG	FLJ42351	0.444248	3.54978e-26
BASP1	FLJ42351	0.455591	1.32492e-27
COL5A1	FLJ42351	0.341821	1.76921e-15
COL6A3	FLJ42351	0.348188	4.8724e-16
COL7A1	FLJ42351	0.562652	4.38278e-44
COLGALT1	FLJ42351	0.307782	1.07251e-12
CTHRC1	FLJ42351	0.320812	1.015e-13
DKK1	FLJ42351	0.462032	1.93668e-28
FAP	FLJ42351	0.367623	7.89902e-18
FBN1	FLJ42351	0.359597	4.48504e-17
LGALS1	FLJ42351	0.426909	4.28454e-24
LOXL1	FLJ42351	0.346852	6.40234e-16
MCM7	FLJ42351	0.357159	7.52801e-17
MXRA5	FLJ42351	0.405815	1.01659e-21
NID2	FLJ42351	0.392641	2.55245e-20
OXTR	FLJ42351	0.473483	5.72747e-30
P3H1	FLJ42351	0.333186	9.70542e-15
PLAUR	FLJ42351	0.444416	3.3843e-26
PTX3	FLJ42351	0.357595	6.86464e-17
RGS4	FLJ42351	0.346812	6.45483e-16
SCG2	FLJ42351	0.442543	5.75903e-26
SNAI2	FLJ42351	0.403119	1.98927e-21
TIMP1	FLJ42351	0.464692	8.64926e-29
WNT5A	FLJ42351	0.312235	4.85455e-13
COLGALT1	PAX8-AS1	0.317097	2.01145e-13
CXCL1	PAX8-AS1	0.338559	3.38699e-15
CXCL8	PAX8-AS1	0.470187	1.59933e-29
ECM1	PAX8-AS1	0.4097	3.82112e-22
PTHLH	PAX8-AS1	0.301039	3.47289e-12
SERPINE1	PAX8-AS1	0.46845	2.73619e-29
THBS2	PAX8-AS1	0.308438	9.55155e-13
CALD1	AL078621.3	0.384553	1.72101e-19
FAS	AL078621.3	0.305425	1.62291e-12
FGF2	AL078621.3	0.319695	1.24801e-13
GJA1	AL078621.3	0.369178	5.61093e-18
ITGA2	AL078621.3	0.305632	1.56502e-12
ITGB1	AL078621.3	0.368548	6.44562e-18
MYLK	AL078621.3	0.324087	5.51067e-14
PDGFRB	AL078621.3	0.304988	1.75154e-12
SGCB	AL078621.3	0.308143	1.00624e-12
SLIT3	AL078621.3	0.340977	2.09436e-15
TGFBR3	AL078621.3	0.341544	1.87031e-15
TPM1	AL078621.3	0.354754	1.24944e-16
DAB2	AC017074.1	0.310052	7.17179e-13
SGCB	AC017074.1	0.359089	4.99819e-17
VEGFA	AC017074.1	0.308698	9.12145e-13
VEGFA	AC009404.1	0.338148	3.67318e-15
DAB2	AC009303.4	0.394238	1.74024e-20
IGFBP3	AC073257.2	0.330395	1.66358e-14
IGFBP4	AC073257.2	0.346337	7.11094e-16
ITGA5	AC073257.2	0.324719	4.89343e-14
CAP2	NIFK-AS1	0.381826	3.2369e-19
CDH2	NIFK-AS1	0.326253	3.6642e-14
COPA	NIFK-AS1	0.353433	1.64711e-16
LAMC1	NIFK-AS1	0.371849	3.10399e-18
MAGEE1	NIFK-AS1	0.431835	1.12888e-24
MCM7	NIFK-AS1	0.379473	5.55508e-19
PMP22	NIFK-AS1	0.321777	8.48464e-14
SGCB	NIFK-AS1	0.32375	5.86962e-14
TGFBR3	NIFK-AS1	0.356902	7.94814e-17
TPM1	NIFK-AS1	0.322986	6.77294e-14
VEGFA	NIFK-AS1	0.369013	5.81876e-18
VEGFA	AC010976.1	0.364423	1.58793e-17
VEGFA	AC010976.2	0.440828	9.34e-26
CAP2	AC012306.2	0.3224	7.55583e-14
COPA	AC012306.2	0.303777	2.16315e-12
ECM2	AC012306.2	0.321993	8.15038e-14
FBLN2	AC012306.2	0.326972	3.19774e-14
FERMT2	AC012306.2	0.392126	2.88689e-20
FLNA	AC012306.2	0.386293	1.14653e-19
ITGB5	AC012306.2	0.30171	3.09387e-12
MAGEE1	AC012306.2	0.43732	2.49169e-25
MATN2	AC012306.2	0.387916	7.83291e-20
MCM7	AC012306.2	0.325143	4.51783e-14
MGP	AC012306.2	0.325167	4.49794e-14
MMP14	AC012306.2	0.322164	7.89501e-14
SNAI2	AC012306.2	0.302474	2.71173e-12
SPARC	AC012306.2	0.314147	3.43964e-13
TGFB1	AC012306.2	0.372546	2.65716e-18
TGFBR3	AC012306.2	0.318983	1.42327e-13
TIMP3	AC012306.2	0.324825	4.79719e-14
CD59	AC010890.1	0.345627	8.21421e-16
PFN2	AC010890.1	0.519354	1.04417e-36
SLIT2	AC010890.1	0.518658	1.345e-36
SNTB1	AC010890.1	0.602224	7.56684e-52
CALD1	CCNT2-AS1	0.386132	1.19069e-19
CDH2	CCNT2-AS1	0.315156	2.86501e-13
COPA	CCNT2-AS1	0.389674	5.17203e-20
DST	CCNT2-AS1	0.316	2.45738e-13
ECM2	CCNT2-AS1	0.350236	3.19783e-16
FERMT2	CCNT2-AS1	0.384068	1.92654e-19
GJA1	CCNT2-AS1	0.368202	6.95647e-18
ITGA2	CCNT2-AS1	0.332236	1.16684e-14
ITGB1	CCNT2-AS1	0.419897	2.75557e-23
LAMC1	CCNT2-AS1	0.359192	4.89004e-17
MAGEE1	CCNT2-AS1	0.405104	1.21405e-21
MCM7	CCNT2-AS1	0.324787	4.83118e-14
MYLK	CCNT2-AS1	0.363434	1.96746e-17
NOTCH2	CCNT2-AS1	0.465217	7.37165e-29
PDGFRB	CCNT2-AS1	0.331218	1.42004e-14
RHOB	CCNT2-AS1	0.374838	1.58971e-18
[truncated: 14,046 more rows]
